# Supplementary material for: Genetic dissection of drought tolerance in chickpea (Cicer arietinum L.)
Source: Theor Appl Genet. 2013 Dec 11;127(2):445–62. doi: 10.1007/s00122-013-2230-6 (PMC3910274; doi:10.1007/s00122-013-2230-6)
Supplement: Supplementary file 1 — ESM Table S1: Summary of traits evaluated at different locations and seasons on both RIL populations (XLSX 11 kb) [file 122_2013_2230_MOESM1_ESM.xlsx]

## Sheet: ESM Table 1
ESM Table S1: Summary of traits evaluated at different locations and seasons
Traits	ICCRIL03 (ICC 4958 × ICC 1882)					ICCRIL04 (ICC 283 × ICC 8261)
	2005	2006	2007	2008	2009	2005	2006	2007	2010	2011
Root
Root length density (RLD, cm cm-3)	PAT in cylinder cultutre		PAT in cylinder cultutre				PAT in cylinder cultutre		PAT in cylinder cultutre
Root dry weight (RDW, g)	PAT in cylinder cultutre		PAT in cylinder cultutre				PAT in cylinder cultutre		PAT in cylinder cultutre
Rooting depth (RDp, cm)	PAT in cylinder cultutre		PAT in cylinder cultutre				PAT in cylinder cultutre		PAT in cylinder cultutre
Root surface area (RSA, cm2)	PAT in cylinder cultutre		PAT in cylinder cultutre				PAT in cylinder cultutre		PAT in cylinder cultutre
Root volume (RV, cm3)	PAT in cylinder cultutre		PAT in cylinder cultutre				PAT in cylinder cultutre		PAT in cylinder cultutre
Root dry weight / Total plant dry weight ratio (RTR, %)	PAT in cylinder cultutre		PAT in cylinder cultutre				PAT in cylinder cultutre		PAT in cylinder cultutre
Morphological
Shoot dry weight (SDW, g)	PAT in cylinder cultutre		PAT in cylinder cultutre				PAT in cylinder cultutre		PAT in cylinder cultutre
Plant height (PHT, cm)	PAT under rainfed condition	PAT under rainfed condition	PAT under rainfed condition	PAT, SEH, DUG and NDL under rainfed conditions	PAT, SEH, DUG, NDL and HIR under rainfed and irrigated conditions	PAT under rainfed condition	PAT under rainfed condition	PAT under rainfed condition	PAT, DUG and NDL under rainfed conditions	PAT, SEH, DUG, NDL and HIR under rainfed and irrigated conditions
Plant width (PWD, cm)	PAT under rainfed condition	PAT under rainfed condition	PAT under rainfed condition			PAT under rainfed condition	PAT under rainfed condition	PAT under rainfed condition
Primary branches (PBS)	PAT under rainfed condition	PAT under rainfed condition	PAT under rainfed condition			PAT under rainfed condition	PAT under rainfed condition	PAT under rainfed condition
Secondary branches (SBS)	PAT under rainfed condition	PAT under rainfed condition	PAT under rainfed condition			PAT under rainfed condition	PAT under rainfed condition	PAT under rainfed condition
Phenological traits
Days to 50% flowering (DF)	PAT under rainfed condition	PAT under rainfed condition	PAT under rainfed condition	PAT, SEH, DUG and NDL under rainfed conditions	PAT, SEH, DUG, NDL and HIR under rainfed and irrigated conditions	PAT under rainfed condition	PAT under rainfed condition	PAT under rainfed condition	PAT, DUG and NDL under rainfed conditions	PAT, SEH, DUG, NDL and HIR under rainfed and irrigated conditions
Days to maturity (DM)	PAT under rainfed condition	PAT under rainfed condition	PAT under rainfed condition	PAT, SEH, DUG and NDL under rainfed conditions	PAT, SEH, DUG, NDL and HIR under rainfed and irrigated conditions	PAT under rainfed condition	PAT under rainfed condition	PAT under rainfed condition	PAT, DUG and NDL under rainfed conditions	PAT, SEH, DUG, NDL and HIR under rainfed and irrigated conditions
Yield and yield related
Pods/plant (POD)	PAT under rainfed condition	PAT under rainfed condition	PAT under rainfed condition	PAT, SEH, DUG and NDL under rainfed conditions	PAT, SEH, DUG, NDL and HIR under rainfed and irrigated conditions	PAT under rainfed condition	PAT under rainfed condition	PAT under rainfed condition	PAT, DUG and NDL under rainfed conditions	PAT, SEH, DUG, NDL and HIR under rainfed and irrigated conditions
Seeds/pod (SPD)	PAT under rainfed condition	PAT under rainfed condition	PAT under rainfed condition	PAT, SEH, DUG and NDL under rainfed conditions	PAT, SEH, DUG, NDL and HIR under rainfed and irrigated conditions	PAT under rainfed condition	PAT under rainfed condition	PAT under rainfed condition	PAT, DUG and NDL under rainfed conditions	PAT, SEH, DUG, NDL and HIR under rainfed and irrigated conditions
100-seed weight (100SDW)	PAT under rainfed condition	PAT under rainfed condition	PAT under rainfed condition	PAT, SEH, DUG and NDL under rainfed conditions	PAT, SEH, DUG, NDL and HIR under rainfed and irrigated conditions	PAT under rainfed condition	PAT under rainfed condition	PAT under rainfed condition	PAT, DUG and NDL under rainfed conditions	PAT, SEH, DUG, NDL and HIR under rainfed and irrigated conditions
Biomass (BM, g)	PAT under rainfed condition	PAT under rainfed condition	PAT under rainfed condition	PAT, SEH, DUG and NDL under rainfed conditions	PAT, SEH, DUG, NDL and HIR under rainfed and irrigated conditions	PAT under rainfed condition	PAT under rainfed condition	PAT under rainfed condition	PAT, DUG and NDL under rainfed conditions	PAT, SEH, DUG, NDL and HIR under rainfed and irrigated conditions
Harvest index (HI, %)	PAT under rainfed condition	PAT under rainfed condition	PAT under rainfed condition	PAT, SEH, DUG and NDL under rainfed conditions	PAT, SEH, DUG, NDL and HIR under rainfed and irrigated conditions	PAT under rainfed condition	PAT under rainfed condition	PAT under rainfed condition	PAT, DUG and NDL under rainfed conditions	PAT, SEH, DUG, NDL and HIR under rainfed and irrigated conditions
Yield (YLD, g)	PAT under rainfed condition	PAT under rainfed condition	PAT under rainfed condition	PAT, SEH, DUG and NDL under rainfed conditions	PAT, SEH, DUG, NDL and HIR under rainfed and irrigated conditions	PAT under rainfed condition	PAT under rainfed condition	PAT under rainfed condition	PAT, DUG and NDL under rainfed conditions	PAT, SEH, DUG, NDL and HIR under rainfed and irrigated conditions
Transpiration efficiency related
Delta carbon ratio (δ13C)				PAT, SEH, DUG and NDL under rainfed conditions
PAT= Patancheru
SEH= Sehore
DUG= Durgapura
NDL= Nandyal
HIR= Hiriyur
