# Supplementary material for: Genetic dissection of drought tolerance in chickpea (Cicer arietinum L.)
Source: Theor Appl Genet. 2013 Dec 11;127(2):445–62. doi: 10.1007/s00122-013-2230-6 (PMC3910274; doi:10.1007/s00122-013-2230-6)
Supplement: Supplementary file 2 — ESM Table S2: Number of polymorphic markers genotyped and mapped on two intra-specific genetic maps (XLSX 9 kb) [file 122_2013_2230_MOESM2_ESM.xlsx]

## Sheet: ESM Table S2
ESM Table S2: Number of polymorphic markers genotyped and mapped on two intra-specific maps
Marker series	ICCRIL03 (ICC 4958 × ICC 1882)		ICCRIL04 (ICC 283 × ICC 8261)		Reference
	Polymorphic markers genotyped	Mapped	Polymorphic markers genotyped	Mapped
SSRs
CaM	107	78	65	54	Nayak et al. 2010
ICCM	23	15	15	5	Nayak et al. 2010
H- series	33	21	24	19	Nayak et al. 2010
NCPGR	57	48	32	21	In this study
Legacy SSRs	84	52	60	52	In this study
Genic molecular markers (GMMs)
ICCeM	9	3	12	8	Gujaria et al. 2011
CISR	3	2	3	2	Gujaria et al. 2011
CAPS	5	1	3	-	Gujaria et al. 2011
DArT marker loci
DArT	34	21	16	7	Thudi et al. 2011
Total	321	241	230	168
