# Supplementary material for: Genetic dissection of drought tolerance in chickpea (Cicer arietinum L.)
Source: Theor Appl Genet. 2013 Dec 11;127(2):445–62. doi: 10.1007/s00122-013-2230-6 (PMC3910274; doi:10.1007/s00122-013-2230-6)
Supplement: Supplementary file 3 — ESM Table S3: Mean performance of the parents, variation in RILs, broad sense heritability across seasons and locations in ICCRIL03 (ICC 4958 × ICC 1882) (XLSX 21 kb) [file 122_2013_2230_MOESM3_ESM.xlsx]

## Sheet: ESM Table S3
ESM Table S3: Mean performance of the parents, variation in RILs, broad sense heritability across seasons and locations in ICCRIL03 (ICC4958 × 1882)
Traits	Year	Locationa	Environmentb	ICC 4958	ICC 1882	Variation in RILs	S.E.D	LSD	Heritability	Significance	Grand mean
Root
Root length density (RLD, cm cm-3)	2005	PAT	CC	0.38	0.32	0.22 - 0.46	0.04	0.08	0.61	<.0001	0.33
	2007	PAT	CC	0.36	0.22	0.1 - 0.47	0.06	0.13	0.34	0.0004	0.26
Root dry weight (RDW, g)	2005	PAT	CC	0.82	0.78	0.43 - 1.18	0.14	0.28	0.29	0.0016	0.74
	2007	PAT	CC	0.66	0.42	0.27 - 0.89	0.13	0.26	0.21	0.019	0.57
Rooting depth (RDp, cm)	2005	PAT	CC	110.67	114.67	82.33 - 124	11.08	21.72	0.07	0.2416	101.33
	2007	PAT	CC	102.67	103.33	63.67 - 116.64	11.67	22.88	0.05	0.3061	98.29
Root surface area (RSA, cm2)	2005	PAT	CC	1182.77	946.04	630.8 - 1375.39	143.49	281.24	0.46	<.0001	973.11
	2007	PAT	CC	1094.23	691.2	265.87 - 1335.5	236.54	463.61	0.15	0.082	816.12
Root volume (RV, cm3)	2005	PAT	CC	16.4	12.42	7.87 - 20.07	2.43	4.76	0.3	0.0013	12.65
	2007	PAT	CC	14.68	9.93	2.92 - 22.33	3.98	7.81	0.05	0.3324	11.41
Root dry weight / Total plant dry weight ratio (RTR, %)	2005	PAT	CC	27.7	31.8	22.43 - 39.23	2.51	4.91	0.56	<.0001	29.06
	2007	PAT	CC	31.83	25.03	21.92 - 50.9	3.87	7.58	0.26	0.0042	29.91
Morphological
Shoot dry weight (SDW, g)	2005	PAT	CC	2.15	1.69	1.11 - 2.75	0.29	0.57	0.6	<.0001	1.82
	2007	PAT	CC	1.44	1.31	0.53 - 2.25	0.25	0.5	0.55	<.0001	1.33
Plant height (PHT, cm)	2008	PAT	RF	37.3	35.5	26.7 - 46	2.53	4.95	0.75	<.0001	36.98
	2008	SEH	RF	40.8	37	23 - 47	2.01	3.94	0.88	<.0001	35.81
	2008	NDL	RF	39.7	30.5	21.6 - 47.15	2.83	5.55	0.76	<.0001	34.41
	2008	DUG	RF	51.8	35.8	28.15 - 62.4	0.88	1.73	0.99	<.0001	39.66
	2009	PAT	IR	33.65	32.19	25.83 - 40.68	2.75	5.39	0.52	<.0001	34.22
	2009	PAT	RF	34.73	29.31	18.85 - 39.24	2.35	4.61	0.73	<.0001	30.56
	2009	SEH	IR	44.3	41.97	41.15 - 54.03	3.14	6.16	0.07	0.26	46.93
	2009	SEH	RF	43.71	48.59	38.13 - 54.39	5	9.81	0	-	45.52
	2009	NDL	IR	33.42	35.86	30.01 - 48.85	1.66	3.25	0.87	<.0001	36.62
	2009	NDL	RF	35.65	29.15	23.5 - 45.85	2.06	4.04	0.87	<.0001	33.95
	2009	HIR	IR	38.51	30.42	20.79 - 43.35	2.33	4.57	0.81	<.0001	32.04
	2009	HIR	RF	32.39	31.12	23.11 - 39.94	2.66	5.22	0.61	<.0001	32.32
	2009	DUG	IR	63.09	58.55	45.05 - 73.34	6.36	12.47	0.12	0.14	58.06
	2009	DUG	RF	50.7	47.03	37.1 - 61.4	5.84	11.44	0.15	0.09	49.61
Phenological
Days to 50% flowering (DF)	2008	PAT	RF	54.5	51.5	46 - 57.5	1.76	3.45	0.83	<.0001	51.58
	2008	SEH	RF	64	65.5	61.5 - 68.5	0.77	1.5	0.85	<.0001	64.78
	2008	NDL	RF	54.5	55.5	34 - 63	1.82	3.56	0.94	<.0001	51.19
	2009	PAT	IR	41.03	44.92	33.01 - 57.45	1.99	3.89	0.91	<.0001	41.55
	2009	PAT	RF	43.9	46.3	32.4 - 51.49	2.19	4.29	0.89	<.0001	42.08
	2009	SEH	IR	68.52	68.28	67.32 - 72.95	1.39	2.72	0.21	0.03	69.92
	2009	SEH	RF	70.94	67.64	55.53 - 116.56	4.84	9.48	0.28	0	69.04
	2009	NDL	IR	48.11	51.45	44.01 - 58.62	1.97	3.85	0.79	<.0001	50.3
	2009	NDL	RF	43.96	50.03	41.12 - 56.95	1.95	3.82	0.84	<.0001	47.47
	2009	HIR	IR	44.01	46.46	39.57 - 55.08	1.15	2.24	0.95	<.0001	45.04
	2009	HIR	RF	43	44.94	38.05 - 52.54	1.05	2.05	0.96	<.0001	43.77
	2009	DUG	IR	52.87	54.17	50.84 - 78.64	7.17	14.05	0.33	0	56.79
	2009	DUG	RF	58.1	78.04	51.29 - 83.2	6.82	13.36	0.62	<.0001	62.29
Days to maturity (DM)	2008	PAT	RF	104	105	98.5 - 111	2.07	4.05	0.66	<.0001	103.77
	2008	SEH	RF	116	116.5	113 - 118.5	0.67	1.32	0.81	<.0001	116.27
	2008	NDL	RF	87	88	75 - 98	1.64	3.22	0.94	<.0001	85.95
	2009	PAT	IR	100.97	103.89	98.22 - 111.99	2.17	4.25	0.5	<.0001	104.26
	2009	PAT	RF	90.95	95.83	82.82 - 101.72	2.69	5.27	0.78	<.0001	91.62
	2009	SEH	IR	118.83	118.55	114.87 - 122	1.86	3.64	0.05	0.33	118.65
	2009	SEH	RF	115.55	116.1	111.79 - 121.62	1.99	3.9	0.48	<.0001	115.18
	2009	NDL	IR	97.02	90.32	86.49 - 103.12	1.79	3.51	0.88	<.0001	95.88
	2009	NDL	RF	88.44	82.37	74.04 - 98.39	2.11	4.13	0.93	<.0001	84.67
	2009	HIR	IR	95.4	94.36	75.93 - 102.3	1.96	3.84	0.94	<.0001	92.97
	2009	HIR	RF	81.5	87.02	72.91 - 98.1	1.81	3.55	0.96	<.0001	85.73
	2009	DUG	IR	104.49	109.01	101.8 - 130.56	6.8	13.33	0.4	<.0001	109.63
	2009	DUG	RF	108.06	127.48	101.84 - 130.96	6.47	12.69	0.63	<.0001	112.61
Yield and yield related
Pods/plant (POD)	2009	PAT	IR	51.86	66.16	24.06 - 123.92	16.95	33.23	0.51	<.0001	61.03
	2009	PAT	RF	54.73	47.33	20.98 - 86.49	13.61	26.68	0.36	0	50
Seeds/pod (SPD)	2009	PAT	IR	0.99	1.05	0.95 - 1.80	0.09	0.17	0.21	0.03	1.02
100-seed weight (100SDW, g)	2008	PAT	RF	26.45	12.4	11.50 - 31.40	1.45	2.83	0.94	<.0001	19.37
	2008	SEH	RF	24	13.7	11.20 - 28.90	1.52	2.98	0.94	<.0001	19.21
	2008	NDL	RF	28.5	15.45	13.75 - 36.10	1.68	3.28	0.94	<.0001	22.74
	2009	PAT	IR	35.72	27.93	16.64 - 41.32	2.76	5.42	0.86	<.0001	27.3
	2009	PAT	RF	33.18	17.95	15.52 - 37.2	2.51	4.92	0.83	<.0001	23.42
	2009	SEH	IR	30.31	19.78	15.26 - 34.15	4.67	9.16	0.23	0.02	23.08
	2009	SEH	RF	22.11	20.88	13.61 - 30.14	4.06	7.96	0.24	0.02	20.26
	2009	NDL	IR	30.62	18.17	14.6 - 41.58	0.73	1.43	0.99	<.0001	24.14
	2009	NDL	RF	28.87	17.23	13.58 - 39.73	0.7	1.37	0.99	<.0001	22.63
	2009	HIR	IR	32.14	15.29	12.35 - 33.16	1.53	2.99	0.94	<.0001	20.9
	2009	HIR	RF	31.07	15.54	13.51 - 32.24	1.39	2.72	0.95	<.0001	21.13
	2009	DUG	IR	21.76	14.15	12.14 - 31.3	2.94	5.76	0.64	<.0001	19.93
	2009	DUG	RF	26.84	14.5	12.66 - 29.76	1.95	3.82	0.89	<.0001	20.14
	2009	PAT	RF	1.1	1	0.64 - 1.20	0.05	0.09	0.25	0.01	1.01
Biomass (BM, g)	2008	PAT	RF	767	792.5	413.50 - 1137.00	122.08	239.29	0.41	<.0001	759.06
	2008	SEH	RF	193	291.5	128.00 - 748.50	89.06	174.56	0.42	<.0001	280.53
	2008	NDL	RF	235	198	92.00 - 283.50	17.774	34.838	0.89931	<.0001	199.36
	2008	DUG	RF	227.5	223	211.00 - 247.50	9.37	18.37	0.35	0	229.01
	2009	PAT	IR	293.03	328.19	194.82 - 469.98	53.87	105.59	0.19	0.05	295.46
	2009	PAT	RF	247.95	181.53	90.09 - 317.11	41.74	81.81	0.2	0.04	201.56
	2009	SEH	IR	176.65	142.91	99.84 - 374.74	57.82	113.32	0.07	0.26	207.03
	2009	SEH	RF	199.33	159.94	115.52 - 278.51	40.32	79.03	0.14	0.1	191.59
	2009	NDL	IR	114.5	107.06	41.97 - 142.82	11.99	23.5	0.79	<.0001	90.69
	2009	NDL	RF	70.78	67.28	36.29 - 130.02	10.91	21.39	0.75	<.0001	74.7
	2009	HIR	IR	110.92	64.82	38.13 - 147.03	24.22	47.48	0.35	0	87.57
	2009	HIR	RF	96.82	60.88	34.24 - 148.36	22.44	43.98	0.3	0	84.29
	2009	DUG	IR	500.04	682.52	196.08 - 1114.41	202.487	396.875	0.07155	0.2745	575.751
	2009	DUG	RF	295.45	196.29	165.82 - 630.68	96.888	189.9	0.29622	0.002	366.903
Yield (YLD, g)	2008	PAT	RF	398	360	205.50 - 513.00	66.97	131.26	0.31	0	356.92
	2008	SEH	RF	101	161.5	65.00 - 384.50	50.13	98.24	0.38	0	153.95
	2008	NDL	RF	103	86.5	34.50 - 130.00	8.506	16.671	0.91356	<.0001	8.73
	2008	DUG	RF	90	79	73.00 - 118.00	14.9	29.21	0.17	0.07	95.36
	2009	PAT	IR	180.15	177.31	101.36 - 257.07	31.2577	61.2651	0.30546	0.00206	157.279
	2009	PAT	RF	154.59	106.94	35.33 - 188.93	27.1427	53.1997	0.14352	0.10349	113.92
	2009	SEH	IR	82.02	75.14	50.15 - 173.15	29.33	57.49	0	-	96.05
	2009	SEH	RF	92.15	78.09	53.93 - 212.64	23.38	45.82	0.15	0.09	99.78
	2009	NDL	IR	51.55	59.28	23.36 - 93.83	7.42	14.54	0.77	<.0001	49.09
	2009	NDL	RF	45.91	29.84	16.05 - 62.06	4.32	8.48	0.84	<.0001	35.72
	2009	HIR	IR	78.62	36.74	21.19 - 96.51	15.87	31.11	0.33	0	47.18
	2009	HIR	RF	52.34	29	12.19 - 82.75	13.9	27.24	0.3	0	43.77
	2009	DUG	IR	207.5	187.37	66.92 - 299.64	52.041	102	0.19841	0.0344	145.135
	2009	DUG	RF	106.27	89.77	55.44 - 218.52	37.878	74.2409	0.28059	0.0057	136.706
	2008	PAT	RF	165.95	149.85	85.60 - 213.55	279.16	547.15	0.3	0	148.7
	2008	SEH	RF	84.15	134.5	54.15 - 320.25	41.75	81.83	0.38	0	128.24
Harvest index (HI, %)	2008	PAT	RF	0.51	0.45	0.35 - 0.60	0.04	0.09	0.45	<.0001	0.47
	2008	SEH	RF	0.52	0.55	0.34 - 0.71	0.06	0.11	0.36	0	0.55
	2008	NDL	RF	0.44	0.44	0.36 - 0.51	0.018	0.036	0.680822	<.0001	0.43
	2008	DUG	RF	0.39	0.35	0.33 - 0.49	0.05	0.1	0.14	0.11	0.42
	2009	PAT	IR	0.6	0.55	0.38 - 0.85	0.06	0.11	0.42	<.0001	0.53
	2009	PAT	RF	0.61	0.59	0.40 - 0.67	0.05	0.1	0.39	<.0001	0.57
	2009	SEH	IR	0.45	0.5	0.32 - 0.78	0.1	0.19	0	-	0.47
	2009	SEH	RF	0.46	0.5	0.37 - 0.94	0.07	0.14	0.12	0.15	0.52
	2009	NDL	IR	0.45	0.56	0.40 - 0.69	0.05	0.1	0.73	<.0001	0.54
	2009	NDL	RF	0.65	0.44	0.38 - 0.65	0.04	0.07	0.83	<.0001	0.48
	2009	HIR	IR	0.69	0.58	0.28 - 0.89	0.12	0.23	0.29	0	0.54
	2009	HIR	RF	0.54	0.49	0.32 - 0.72	0.07	0.14	0.32	0	0.51
	2009	DUG	IR	0.45	0.28	0.10 - 0.82	0.14	0.28	0.21	0.03	0.29
	2009	DUG	RF	0.38	0.45	0.19 - 0.94	0.07	0.15	0.18	0.05	0.38
Transpiration efficiency related
Delta carbon taio (δ13C)	2008	PAT	RF	20.72	20.76	17.41 - 22.13	0.82	1.61	0.31	0	20.58
	2008	SEH	RF	19.71	20.2	17.78 - 21.29	0.69	1.36	0.31	0	19.8
Note
aPAT - Patancheru; DUG - Durgapura; HIR - Hiriyur; NDL - Nandyal; SEH - Sehore; bCC - Cylinder culture; IR - Irrigated; RF - Ranifed
