# Supplementary material for: Genetic dissection of drought tolerance in chickpea (Cicer arietinum L.)
Source: Theor Appl Genet. 2013 Dec 11;127(2):445–62. doi: 10.1007/s00122-013-2230-6 (PMC3910274; doi:10.1007/s00122-013-2230-6)
Supplement: Supplementary file 4 — ESM Table S4: Mean performance of the parents, variation in RILs, broad sense heritability across seasons and locations in ICCRIL04 (ICC 283 × ICC 8261) (XLSX 21 kb) [file 122_2013_2230_MOESM4_ESM.xlsx]

## Sheet: ESM Table S4
ESM Table 4: Mean performance of the parents, variation in RILs, broad sense heritability across seasons and locations in ICCRIL04 (ICC 283 × ICC 8261)
Trait	Year	Locationa	Environmentb	ICC 283	ICC 8261	Variation in RILs	S.E.D	LSD	Heritability	Significance	Grand mean
Root
Root length density (RLD, cm cm-3)	2006	PAT	CC	0.3	0.44	0.20 - 0.45	0.06	0.12	0.28	0	0.34
	2010	PAT	CC	0.36	0.39	0.18 - 0.46	0.05	0.1	0.36	<.0001	0.34
Root dry weight (RDW, g)	2006	PAT	CC	0.54	0.81	0.20 - 0.95	0.13	0.25	0.44	<.0001	0.57
	2010	PAT	CC	1.09	1.46	0.48 - 2.09	0.26	0.51	0.48	<.0001	1.09
Rooting depth (RDp, cm)	2006	PAT	CC	89.67	98.33	61.66 - 119.33	12.66	24.81	0.15	0.06	91.21
	2010	PAT	CC	109.05	112.51	86.07 - 129.22	9.56	18.73	0.31	0	109.19
Root surface area (RSA, cm2)	2006	PAT	CC	700.74	1099.56	325.23 - 1099.55	163.98	321.4	0.35	<.0001	762.91
	2010	PAT	CC	1659.6	2095	769.87 - 2441.61	309.29	606.21	0.43	<.0001	1635.86
Root volume (RV, cm3)	2006	PAT	CC	10.32	15.82	4.17 - 16.10	2.64	5.17	0.33	0	10.85
	2010	PAT	CC	28.63	41.06	11.37 - 48.49	6.61	12.96	0.47	<.0001	29.08
Root dry weight / Total plant dry weight ratio (RTR, %)	2006	PAT	CC	28.93	28.1	19.96 - 40.63	3.53	6.92	0.46	<.0001	29.52
	2010	PAT	CC	36.05	36.19	26.63 - 50.65	4.75	9.3	0.36	<.0001	37.45
Morphological
Shoot dry weight (SDW, g)	2006	PAT	CC	1.32	2.1	0.56 - 2.10	0.25	0.49	0.55	<.0001	1.35
	2010	PAT	CC	1.89	2.6	0.75 - 2.78	0.35	0.69	0.45	<.0001	1.82
Plant height (PHT, cm)	2010	PAT	IR	46.67	47.59	32.50 - 60.33	4.1	8.05	0.74	<.0001	46.67
	2010	PAT	RF	35.55	36.13	17.66 - 46.33	2.87	5.62	0.75	<.0001	35.04
	2010	DUG	IR	57.56	64.75	36.00 - 78.33	0.33	0.65	1	<.0001	60.42
	2010	DUG	RF	47.83	49.63	34.83 - 60.00	5.7	11.17	0.13	0.12	45.51
	2010	NDL	IR	39.82	42.64	28.80 - 57.67	1.91	3.75	0.92	<.0001	43.06
	2010	NDL	RF	34.76	38.22	25.93 - 50.77	1.8	3.53	0.92	<.0001	37.25
	2010	SEH	RF	35.81	40.45	21.77 - 51.72	1.47	2.87	0.95	<.0001	34.37
	2011	PAT	IR	45.88	50.57	32.42 - 62.51	5.38	10.54	0.56	<.0001	48.67
	2011	PAT	RF	31.68	32.41	23.01 - 45.56	2.93	5.74	0.76	<.0001	32.77
	2011	DUG	IR	45.86	49.08	23.29 - 72.22	1.6	3.13	0.97	<.0001	42.47
	2011	DUG	RF	41.77	44.05	25.66 - 59.97	1.54	3.01	0.97	<.0001	40.06
	2011	NDL	IR	38.76	40.45	28.96 - 55.74	2.28	4.47	0.88	<.0001	40.92
	2011	NDL	RF	38	37.28	27.44 - 54.42	1.94	3.81	0.92	<.0001	38.09
	2011	HIR	IR	31.56	35.92	21.32 - 42.69	1.98	3.88	0.88	<.0001	31.86
	2011	HIR	RF	26.67	25.3	16.23 - 33.89	1.8	3.53	0.83	<.0001	24.49
	2011	SEH	IR	40.46	42.84	28.13 - 54.01	3.84	7.53	0.63	<.0001	40.69
	2011	SEH	RF	39.61	44.26	26.5 - 53.05	4.19	8.21	0.62	<.0001	36.86
Phenological
Days to 50% flowering (DF)	2010	SEH	RF	53.98	60.17	39.05 - 82.25	2.72	5.34	0.92	<.0001	60.96
	2010	PAT	IR	47.5	47.13	34.00 - 72.00	2.28	4.46	0.89	<.0001	56.21
	2010	PAT	RF	40.83	44.5	30.50 - 71.50	2.32	4.55	0.92	<.0001	53.83
	2010	DUG	IR	59	56	52.00 - 77.00	1.72	3.36	0.93	<.0001	55.92
	2010	DUG	RF	66	64.13	54.00 - 83.00	2.07	4.06	0.95	<.0001	64.33
	2010	NDL	IR	59.52	59.98	53.54 - 93.80	1.76	3.46	0.98	<.0001	72.4
	2010	NDL	RF	56.53	57.29	52.01 - 90.13	1.9	3.73	0.98	<.0001	68.27
	2011	PAT	IR	43.97	44.02	26.94 - 78.06	2.67	5.24	0.93	<.0001	55.84
	2011	PAT	RF	38	42	27.46 - 80.53	2.83	5.55	0.95	<.0001	53.08
	2011	DUG	IR	85.64	78.58	73.09 - 97.65	1.54	3.03	0.98	<.0001	85.74
	2011	DUG	RF	81.33	77.88	75 - 98	1.08	2.12	0.99	<.0001	85.11
	2011	NDL	IR	55.67	55.38	43.5 - 89.5	2.39	4.69	0.96	<.0001	66.19
	2011	NDL	RF	53	53.25	41.5 - 82.5	2.16	4.23	0.97	<.0001	62.72
	2011	HIR	IR	54.33	56.88	40 - 79	2.06	4.03	0.97	<.0001	63.54
	2011	HIR	RF	46.17	48.75	36 - 79.5	1.96	3.84	0.98	<.0001	62.55
	2011	SEH	IR	60.17	62.75	42 - 93	2.11	4.13	0.96	<.0001	72.32
	2011	SEH	RF	61.84	54.24	42.96 - 89.02	2.76	5.41	0.94	<.0001	69.63
Days to maturity (DM)	2010	SEH	RF	112.34	117.81	100.61 - 128.90	2.4	4.71	0.9	<.0001	116.12
	2010	PAT	IR	101.38	101.67	89.50 - 111.00	2.8	5.49	0.61	<.0001	105.22
	2010	PAT	RF	94.38	91.17	71.50 - 112.76	5.88	11.53	0.27	0	96.89
	2010	DUG	IR	108.83	106	102.00 - 127.00	1.76	3.46	0.93	<.0001	106.08
	2010	DUG	RF	116	114.13	105.00 - 133.00	2.09	4.1	0.95	<.0001	114.34
	2010	NDL	IR	103.77	111.58	96.18 - 132.96	2.08	4.08	0.97	<.0001	116.4
	2010	NDL	RF	96.22	105.01	92.88 - 127.75	1.95	3.82	0.98	<.0001	112.33
	2011	PAT	IR	100.43	99.27	83.98 - 116.5	2.57	5.03	0.8	<.0001	106.48
	2011	PAT	RF	83.6	85.79	71.59 - 116.84	2.57	5.03	0.95	<.0001	95.88
	2011	DUG	IR	132.03	129.3	126.69 - 139.17	1.2	2.36	0.94	<.0001	131.89
	2011	DUG	RF	129.62	131.37	127.46 - 140.02	0.91	1.79	0.95	<.0001	132.65
	2011	NDL	IR	93.84	95.73	87.03 - 125.4	2.16	4.23	0.96	<.0001	106.92
	2011	NDL	RF	90.17	93.38	83.5 - 120	2.46	4.81	0.95	<.0001	103.66
	2011	HIR	IR	96.16	105.35	82.09 - 120.28	3.89	7.63	0.85	<.0001	104.3
	2011	HIR	RF	85.33	90.25	79 - 119.5	2.92	5.72	0.92	<.0001	103.66
	2011	SEH	IR	122.2	119.38	106.99 - 131.1	1.04	2.04	0.97	<.0001	123.06
	2011	SEH	RF	118	115.21	106.04 - 128.98	1.08	2.13	0.96	<.0001	119.71
Yield and yield related traits
100-seed weight (100SDW, g)	2010	SEH	RF	23.8	21.3	11.53 - 34.63	1.97	3.87	0.92	<.0001	19.77
	2010	DUG	IR	25.05	24.51	13.10 - 36.75	0.61	1.19	0.99	<.0001	21.29
	2010	DUG	RF	24.25	22.71	13.20 - 31.85	0.88	1.72	0.97	<.0001	20.02
	2010	NDL	IR	25.12	25.19	12.34 - 37.04	0.81	1.58	0.98	<.0001	21.27
	2010	NDL	RF	24	24.8	12.50 - 38.38	1.19	2.33	0.96	<.0001	21.02
	2011	PAT	IR	22.38	21.91	10.75 - 31.87	2.23	4.37	0.87	<.0001	18.34
	2011	PAT	RF	21.87	19.94	10.88 - 34.31	1.87	3.67	0.91	<.0001	18.69
	2011	DUG	IR	23.12	24.89	10.75 - 35.1	1.49	2.93	0.95	<.0001	20.54
	2011	DUG	RF	21.77	26.98	10.4 - 38.1	1.16	2.27	0.97	<.0001	21.19
	2011	NDL	IR	25.64	25.61	12.37 - 38.91	1.91	3.74	0.92	<.0001	21.02
	2011	NDL	RF	25.3	26.66	12.32 - 37.98	1.43	2.8	0.95	<.0001	21.02
	2011	HIR	IR	23.96	19.97	11.68 - 39.09	1.76	3.46	0.93	<.0001	20.46
	2011	HIR	RF	22.83	24.88	10.5 - 35.5	2.18	4.28	0.89	<.0001	19.3
	2011	SEH	IR	23.75	21.72	6.28 - 34.3	1.16	2.27	0.97	<.0001	17.53
	2011	SEH	RF	24.07	21.28	6.1 - 34.8	1.16	2.26	0.97	<.0001	17.47
Biomass (BM, g)	2010	SEH	RF	261.77	256.41	48.21 - 443.42	34.03	66.7	0.89	<.0001	199.05
	2010	PAT	IR	55.99	66.38	2.40 - 197.00	318.67	624.59	0.75	<.0001	1945.16
	2010	PAT	RF	155.35	165.42	1.70 - 426.70	215.59	422.56	0.73	<.0001	1029.93
	2010	DUG	IR	389.67	379.25	6.11 - 783.00	109.72	215.05	0.65	<.0001	298.92
	2010	DUG	RF	335.33	353.75	69.07 - 861.00	126.99	248.9	0.6	<.0001	340.3
	2010	NDL	IR	109.27	108.71	64.12 - 152.22	13.32	26.11	0.61	<.0001	110.97
	2010	NDL	RF	112.12	105.39	59.82 - 135.97	12.91	25.31	0.5	<.0001	99.76
	2011	PAT	IR	558.24	536.5	314.81 - 713.16	66.6956	130.723	0.46559	<.0001	511.646
	2011	PAT	RF	299.92	259.28	132.57 - 393.56	55.0733	107.944	0.18037	0.0468	276.839
	2011	DUG	IR	93.27	99.41	20.12 - 267.94	6.9547	13.6312	0.98679	<.0001	107.426
	2011	DUG	RF	66.05	75.23	18.64 - 209.42	5.8787	11.5223	0.9861	<.0001	75.21
	2011	NDL	IR	122.12	127.38	79.21 - 197.55	16.5688	32.4748	0.74257	<.0001	129.903
	2011	NDL	RF	130.49	111.89	63.98 - 145.94	10.2233	20.0377	0.75003	<.0001	110.067
	2011	HIR	IR	153.02	182.25	57.17 - 230.95	18.7135	36.6785	0.80597	<.0001	121.714
	2011	HIR	RF	40.37	37.65	8.25 - 67.41	9.7536	19.1171	0.61178	<.0001	33.213
	2011	SEH	IR	187.1	194.78	90.17 - 402.77	33.0239	64.7268	0.74197	<.0001	170.261
	2011	SEH	RF	138.71	189.35	42.17 - 411.54	27.7987	54.4855	0.6117	<.0001	130.159
Yield (YLDG, g)	2010	SEH	RF	11.59	12.74	39.05 - 82.25	17.69	34.68	0.87	<.0001	91.5
	2010	PAT	IR	139.18	130.44	19.70 - 532.70	149.43	292.88	0.72	<.0001	814.85
	2010	PAT	RF	280.33	284.01	69.30 - 1194.00	117.1	229.52	0.73	<.0001	512.84
	2010	DUG	IR	150	126.13	1.94 - 325.00	46.32	90.78	0.6	<.0001	118.84
	2010	DUG	RF	144.67	159	24.00 - 282.00	43.2	84.68	0.64	<.0001	119.08
	2010	NDL	IR	63.74	55.24	29.88 - 83.16	6.05	11.85	0.81	<.0001	54.63
	2010	NDL	RF	65.21	51.61	24.50 - 79.92	6.27	12.29	0.74	<.0001	47.74
	2011	PAT	IR	272.61	263.74	81.74 - 323.37	33.39	65.45	0.62	<.0001	208.63
	2011	PAT	RF	147.28	121.01	9.50 - 178.93	27.42	53.75	0.53	<.0001	104.72
	2011	DUG	IR	32.67	52.75	6.50 - 108.50	2.34	4.59	0.99	<.0001	36.83
	2011	DUG	RF	30.66	40.38	7.44 - 87.78	3.38	6.62	0.97	<.0001	29.79
	2011	NDL	IR	79.26	72.43	28.68 - 111.57	10.63	20.83	0.75	<.0001	63.94
	2011	NDL	RF	63.33	70.98	27.74 - 93.23	7.46	14.61	0.8	<.0001	49.4
	2011	HIR	IR	67.19	52.21	16.64 - 129.06	9.91	19.42	0.87	<.0001	56.24
	2011	HIR	RF	21.11	16.45	1.76 - 32.22	4.84	9.48	0.69	<.0001	13.02
	2011	SEH	IR	63.86	85.75	19.20 - 150.05	12.98	25.44	0.84	<.0001	57.78
	2011	SEH	RF	51.68	83.83	11.54 - 87.67	13.16	25.8	0.64	<.0001	42.3
Harvest index (HI, %)	2011	PAT	IR	0.49	0.49	0.21 - 0.67	0.05	0.09	0.73	<.0001	0.41
	2011	PAT	RF	0.49	0.46	0.03 - 0.60	0.07	0.13	0.71	<.0001	0.38
	2011	DUG	IR	0.39	0.54	0.06 - 0.85	0.03	0.05	0.99	<.0001	0.36
	2011	DUG	RF	0.51	0.52	0.13 - 0.82	0.03	0.06	0.94	<.0001	0.4
	2011	NDL	IR	0.65	0.57	0.25 - 0.71	0.06	0.12	0.81	<.0001	0.5
	2011	NDL	RF	0.49	0.63	0.26 - 0.71	0.06	0.13	0.77	<.0001	0.45
	2011	HIR	IR	0.44	0.3	0.17 - 0.91	0.06	0.11	0.91	<.0001	0.47
	2011	HIR	RF	0.54	0.45	0.04 - 0.78	0.09	0.18	0.8	<.0001	0.39
	2011	SEH	IR	0.34	0.43	0.11 - 0.77	0.1	0.19	0.56	<.0001	0.34
	2011	SEH	RF	0.37	0.44	0.10 - 0.66	0.08	0.16	0.58	<.0001	0.32
aPAT - Patancheru; DUG - Durgapura; HIR - Hiriyur; NDL - Nandyal; SEH - Sehore; bCC - Cylinder culture; IR - Irrigated; RF - Ranifed
