# Supplementary material for: Genetic dissection of drought tolerance in chickpea (Cicer arietinum L.)
Source: Theor Appl Genet. 2013 Dec 11;127(2):445–62. doi: 10.1007/s00122-013-2230-6 (PMC3910274; doi:10.1007/s00122-013-2230-6)
Supplement: Supplementary file 5 — ESM Table S5: Analysis of variance for root, morphological, phenological, yield and yield related, transpiration efficiency related traits on ICCRIL03 (ICC 4958 × ICC 1882) (XLSX 18 kb) [file 122_2013_2230_MOESM5_ESM.xlsx]

## Sheet: ESM Table 5
ESM Table 5: Analysis of variance for root, morphological, phenological, yield and yield related transpiration efficiency related traits on ICCRIL03 (ICC 4958 × ICC 1882)
Traits	Year	Locationa	Environmentb	Source of variation
				Replication	Genotype	Block (Rep)	Error
Root
Root length density (RLD, cm cm-3)	2005	PAT	CC	0.10*** (2)	0.00*** (263)	-	0 (511)
	2007	PAT	CC	0.40*** (2)	0.00*** (263)	-	0 (497)
Root dry weight (RDW, g)	2005	PAT	CC	1.30*** (2)	0.00*** (263)	-	0 (524)
	2007	PAT	CC	3.30*** (2)	0.00* (263)	-	0 (509)
Rooting depth (RDp, cm)	2005	PAT	CC	31809.70*** (2)	197.80NS (263)	-	183.6 (524)
	2007	PAT	CC	3938.70*** (2)	208.00NS (263)	-	197.2 (506)
Root surface area (RSA, cm2)	2005	PAT	CC	507295.30*** (2)	54821.70*** (263)	-	30070.8 (511)
	2007	PAT	CC	10405604.00*** (2)	94560.80NS (263)	-	79741.8 (497)
Root volume (RV, cm3)	2005	PAT	CC	78.30*** (2)	12.20*** (263)	-	8.6 (511)
	2007	PAT	CC	3644.40*** (2)	24.30NS (263)	-	22.6 (497)
Root dry weight / Total plant dry weight ratio (RTR, %)	2005	PAT	CC	1402.20*** (2)	21.10*** (263)	-	9.4 (524)
	2007	PAT	CC	476.80*** (2)	29.40*** (263)	-	21.8 (509)
Morphological
Shoot dry weight (SDW, g)	2005	PAT	CC	7.50*** (2)	0.30*** (263)	-	0.1 (525)
	2007	PAT	CC	8.40*** (2)	0.20*** (263)	-	0.1 (514)
Plant height (PHT, cm)	2008	DUG	RF	1.77* (2)	74.07*** (263)	-	0.77 (263)
	2008	NDL	RF	108.55*** (2)	33.82*** (263)	-	8 (263)
	2008	PAT	RF	38.73* (2)	25.51*** (263)	-	6.38 (263)
	2008	SEH	RF	10.82NS (2)	33.93*** (263)	-	4.04 (263)
	2009	DUG	IR	3345.96*** (2)	43.89NS (263)	152.18***	37.16 (234)
	2009	DUG	RF	10169.42*** (2)	37.13NS (263)	75.13***	32.08 (235)
	2009	HIR	IR	0.01NS (2)	26.40*** (263)	6.62NS	5.33 (235)
	2009	HIR	RF	9.91NS (2)	16.94*** (263)	30.46***	6.54 (235)
	2009	NDL	IR	26.90* (2)	21.11*** (263)	4.01NS	2.66 (235)
	2009	NDL	RF	0.50NS (2)	31.64*** (263)	4.24*	4.24 (235)
	2009	PAT	IR	263.37* (2)	14.71*** (263)	24.61***	7.01 (235)
	2009	PAT	RF	447.49*** (2)	18.76*** (263)	17.42***	5.14 (235)
	2009	SEH	IR	232.64*** (2)	10.20NS (263)	12.78NS	9.61 (235)
	2009	SEH	RF	0.11NS (2)	23.20NS (263)	27.21NS	24.81 (235)
Phenological
Days to 50% flowering (DF)	2008	NDL	RF	60.01*** (2)	55.51*** (263)	-	3.3 (263)
	2008	PAT	RF	48.48*** (2)	18.15*** (263)	-	3.1 (263)
	2008	SEH	RF	0.32NS (2)	4.00*** (263)	-	0.59 (263)
	2009	DUG	IR	800.42* (2)	70.39*** (263)	67.95NS	49.75 (234)
	2009	DUG	RF	2131.51*** (2)	113.58*** (263)	107.1***	43.69 (235)
	2009	HIR	IR	4.63NS (2)	23.63*** (263)	2.17*	1.25 (235)
	2009	HIR	RF	0.42NS (2)	25.61*** (263)	1.49NS	1.06 (235)
	2009	NDL	IR	0.38NS (2)	17.11*** (263)	11.62***	3.6 (235)
	2009	NDL	RF	3.22NS (2)	22.30*** (263)	4.32NS	3.75 (235)
	2009	PAT	IR	70.01*** (2)	39.87*** (263)	3.64NS	3.98 (235)
	2009	PAT	RF	37.73NS (2)	41.59*** (263)	10.09***	4.53 (235)
	2009	SEH	IR	1.29NS (2)	2.38NS (263)	1.41NS	2.01 (235)
	2009	SEH	RF	42.59NS (2)	31.84* (263)	27.6NS	22.98 (235)
Days to maturity (DM)	2008	NDL	RF	151.68*** (2)	41.79*** (263)	-	2.7 (263)
	2008	PAT	RF	20.09* (2)	12.62*** (263)	-	4.26 (263)
	2008	SEH	RF	2.45* (2)	2.34*** (263)	-	0.45 (263)
	2009	DUG	IR	610.45* (2)	72.04*** (263)	68.08NS	44.4 (234)
	2009	DUG	RF	1920.06*** (2)	104.40*** (263)	84.21***	39.66 (235)
	2009	HIR	IR	13.01NS (2)	57.29*** (263)	5.32NS	3.72 (235)
	2009	HIR	RF	3.25NS (2)	81.07*** (263)	3.64NS	3.24 (235)
	2009	NDL	IR	0.13NS (2)	21.55*** (263)	9.51***	2.99 (235)
	2009	NDL	RF	11.36NS (2)	61.16*** (263)	7.26*	4.24 (235)
	2009	PAT	IR	290.97NS (2)	8.99*** (263)	36.54***	4.29 (235)
	2009	PAT	RF	217.55NS (2)	31.41*** (263)	50.23***	6.61 (235)
	2009	SEH	IR	89.75*** (2)	3.58NS (263)	5.69*	3.29 (235)
	2009	SEH	RF	91.77*** (2)	7.38*** (263)	4.88NS	3.86 (235)
Yield and yield related
Pods/plant (POD)	2009	PAT	IR	248.46NS (2)	559.40*** (263)	217.06NS	299.6 (235)
	2009	PAT	RF	2713.21* (2)	270.19*** (263)	336.52*	176.37 (235)
Seeds/pod (SPD)	2009	PAT	IR	0.03NS (2)	0.01* (263)	0.01NS	0.01 (235)
	2009	PAT	RF	0.00NS (2)	0.00* (263)	0.00NS	0.002211 (235)
100-seed weight (100SDW, g)	2008	DUG	RF	248473.70*** (2)	18523.14NS (263)	-	15433.91 (263)
	2008	NDL	RF	0.68NS (2)	48.84*** (263)	-	2.81 (263)
	2008	PAT	RF	11.23* (2)	36.76*** (263)	-	2.09 (263)
	2008	SEH	RF	33.60*** (2)	37.04*** (263)	-	2.31 (263)
	2009	DUG	IR	219.21*** (2)	22.84*** (263)	9.58NS	8.51 (234)
	2009	DUG	RF	0.02NS (2)	32.70*** (263)	4.24*	3.76 (235)
	2009	HIR	IR	2.82NS (2)	38.60*** (263)	5***	2.2 (235)
	2009	HIR	RF	77.64*** (2)	37.13*** (263)	3.79***	1.82 (235)
	2009	NDL	IR	1.97NS (2)	47.32*** (263)	0.43NS	0.55 (235)
	2009	NDL	RF	0.59NS (2)	47.20*** (263)	0.62NS	0.48 (235)
	2009	PAT	IR	12.2NS (2)	51.11*** (263)	7.34NS	7.67 (235)
	2009	PAT	RF	55.04NS (2)	35.96*** (263)	14.09***	5.94 (235)
	2009	SEH	IR	41.83NS (2)	27.35NS (263)	17.22NS	22.37 (233)
	2009	SEH	RF	4.23NS (2)	20.80NS (263)	13.01NS	16.99 (234)
Biomass (BM, g)	2008	DUG	RF	579.18*** (2)	135.43** (263)	-	87.83 (263)
	2008	NDL	RF	15.82** (2)	31.38*** (263)	-	3.16 (263)
	2008	PAT	RF	181931.06*** (2)	25439.43*** (263)	-	14904.51 (263)
	2008	SEH	RF	156950.87*** (2)	12931.64*** (263)	-	7617.46 (251)
	2009	DUG	IR	7.80*** (2)	0.04NS (263)	0.09***	0.04 (234)
	2009	DUG	RF	3.22*** (2)	0.01*** (263)	0.03***	0.01 (231)
	2009	HIR	IR	11898.51* (2)	854.39*** (263)	1144.09***	556.21 (235)
	2009	HIR	RF	17877.80*** (2)	688.16*** (263)	761.84*	484.71 (235)
	2009	NDL	IR	0.77NS (2)	633.22*** (263)	172.49NS	141.04 (235)
	2009	NDL	RF	97.39NS (2)	448.78*** (263)	376.75***	110.43 (235)
	2009	PAT	IR	22360.22NS (2)	3613.93* (263)	7710.46***	2709.97 (235)
	2009	PAT	RF	366413.81*** (2)	2069.62NS (263)	2593.56*	1678.89 (235)
	2009	SEH	IR	215867.29*** (2)	3342.08NS (263)	9245.38***	3090.13 (233)
	2009	SEH	RF	13959.83NS (2)	1756.37NS (263)	2277.92NS	1573.94 (235)
Yield (YLD, g)	2008	DUG	RF	3580.73*** (2)	266.60NS (263)	-	222.14 (263)
	2008	NDL	RF	2.79NS (2)	8.37*** (263)	-	0.72 (263)
	2008	PAT	RF	93254.34*** (2)	6455.27*** (263)	-	4485.05 (263)
	2008	SEH	RF	27471.91*** (2)	3843.94*** (263)	-	2412.84 (251)
	2009	DUG	IR	0.04NS (2)	0.00NS (263)	0.01***	0 (234)
	2009	DUG	RF	0.27*** (2)	0.00*** (263)	0***	0 (231)
	2009	HIR	IR	1016.30NS (2)	343.79*** (263)	705.25***	233.3 (233)
	2009	HIR	RF	6390.40* (2)	259.26*** (263)	530.79***	180.31 (235)
	2009	NDL	IR	6.74NS (2)	217.94*** (263)	92.5*	52.59 (235)
	2009	NDL	RF	20.13NS (2)	109.88*** (263)	53.79***	17.39 (235)
	2009	PAT	IR	100243.26NS (2)	381678.58*** (263)	530319.83***	256767.06 (235)
	2009	PAT	RF	19148747.67*** (2)	227050.35NS (263)	317356.03*	196481.02 (235)
	2009	SEH	IR	51875.99*** (2)	727.67NS (263)	1681.48***	813.42 (235)
	2009	SEH	RF	2897.47NS (2)	597.20NS (263)	763.03NS	529.2 (235
	2008	PAT	RF	1626816.03*** (2)	111993.49*** (263)	-	77928.85 (263)
	2008	SEH	RF	1907730.29*** (2)	266712.19*** (263)	-	167406.84 (251)
Harvest index (HI, %)	2008	DUG	RF	0.05*** (2)	0.00NS (263)	-	0 (263)
	2008	NDL	RF	0.00NS (2)	0.00*** (263)	-	0 (263)
	2008	PAT	RF	0.02*** (2)	0.00*** (263)	-	0 (263)
	2008	SEH	RF	0.05*** (2)	0.00*** (263)	-	0 (251)
	2009	DUG	IR	1.56792.00*** (2)	0.02* (263)	0.04118***	0.019 (234)
	2009	DUG	RF	0.16* (2)	0.00NS (263)	0.01141***	0.0052 (231)
	2009	HIR	IR	0.04 NS (2)	0.01 * (263)	0.03253***	0.01286 (233)
	2009	HIR	RF	0.01NS (2)	0.00*** (263)	0.01594***	0.00471 (235)
	2009	NDL	IR	0.00NS (2)	0.00*** (263)	0.00245NS	0.00265 (235)
	2009	NDL	RF	0.00NS (2)	0.00*** (263)	0.00253***	0.0013 (235)
	2009	PAT	IR	0.05* (2)	0.00*** (263)	0.00374NS	0.00326 (235)
	2009	PAT	RF	0.14*** (2)	0.00*** (263)	0.00438*	0.00233 (235)
	2009	SEH	IR	0.00NS (2)	0.00NS (263)	0.01459*	0.00905 (233)
	2009	SEH	RF	0.00NS (2)	0.00NS (263)	0.00NS	0.00514 (235)
Transpiration related
Delta carbon ratio (δ13C)	2008	PAT	RF	1.28NS (2)	0.96*** (263)	-	0.67 (259)
	2008	SEH	RF	0.36NS (2)	0.63*** (263)	-	0.44 (238)
*,**,*** significant at 0.5, 0.01 and 0.001
aPAT - Patancheru; DUG - Durgapura; HIR - Hiriyur; NDL - Nandyal; SEH - Sehore; bCC - Cylinder culture; IR - Irrigated; RF - Ranifed
