# Supplementary material for: Genetic dissection of drought tolerance in chickpea (Cicer arietinum L.)
Source: Theor Appl Genet. 2013 Dec 11;127(2):445–62. doi: 10.1007/s00122-013-2230-6 (PMC3910274; doi:10.1007/s00122-013-2230-6)
Supplement: Supplementary file 6 — ESM Table S6: Analysis of variance for root, morphological, phenological, yield and yield related traits on ICCRIL04 (ICC 283 × ICC 8261) (XLSX 17 kb) [file 122_2013_2230_MOESM6_ESM.xlsx]

## Sheet: ESM Table S6
ESM Table 6: Analysis of variance for root, morphological, phenological, transpiration efficiency, yield and yield related traits on ICCRIL04 (ICC 283 × ICC 8261)
Traits	Year	Locationa	Environmentb	Source of variation
				Replication	Genotype	Block (Replication)	Error
Root
Root length density (RLD, cm cm-3)	2006	PAT	CC	0.03**(1)	0.01***(282)	-	0.01
	2010	PAT	CC	0.21***(1)	0.00***(282)	0.01***	0
Root dry weight (RDW, g)	2006	PAT	CC	0.56***(1#)	0.04***(282#)	-	0.02
	2010	PAT	CC	1.64*(1)	0.17***(282)	0.28***	0.08
Rooting depth (RDp, cm)	2006	PAT	CC	16273.91***(1)	274.77*(282)	-	229.01
	2010	PAT	CC	11782.84***(1)	164.92***(282)	368.17***	113.43
Root surface area (RSA, cm2)	2006	PAT	CC	1749437.95***(1)	60943.59***(282)	-	39203
	2010	PAT	CC	11534116.95***(1)	216990.18***(282)	375546.22***	116227
Root volume (RV, cm3)	2006	PAT	CC	328.05***(1)	14.84***(282)	-	9.86
	2010	PAT	CC	3587.81***(1)	109.75***(282)	139.86***	54.35
Root dry weight / Total plant dry weight ratio (RTR, %)	2006	PAT	CC	188.41***(1)	36.63***(282)	-	21.27
	2010	PAT	CC	4559.66***(1)	44.28***(282)	69.74***	29.77
Morphological
Shoot dry weight (SDW, g)	2006	PAT	CC	0.74***(1)	0.21***(282)	-	0.09
	2010	PAT	CC	12.99***(1)	0.31***(282)	0.68***	0.16
Plant height (PHT, cm)	2010	PAT	IR	5005.27***(1)	64.95***(282)	-	17.57
	2010	PAT	RF	23.37NS(1)	31.60***(282)	-	8.05
	2010	DUG	IR	0.12NS(1)	124.80***(282)	-	2.18
	2010	DUG	RF	0.13NS(1)	37.44NS(282)	-	32.19
	2010	NDL	IR	0.03NS(1)	41.11***(282)	8.38*	5.36
	2010	NDL	RF	9.03NS(1)	40.32***(282)	5.35NS	4.72
	2011	PAT	IR	4769.63***(1)	61.17***(282)	80.9***	27.27
	2011	PAT	RF	88.13NS(1)	34.32***(282)	47.56***	7.93
	2011	DUG	IR	7.56NS(1)	83.04***(282)	2.95NS	2.53
	2011	DUG	RF	19.29*(1)	65.81***(282)	2.73NS	2.35
	2011	NDL	IR	1.46NS(1)	41.98***(282)	6.17NS	5.15
	2011	NDL	RF	3.47NS(1)	42.22***(282)	5.74*	3.67
	2011	HIR	IR	241.17***(1)	32.18***(282)	5.79*	3.81
	2011	HIR	RF	33.99***(1)	17.18***(282)	5.53**	3.07
	2011	SEH	IR	15.44NS(1)	37.31***(282)	33.41***	14.03
	2011	SEH	RF	19.9NS(1)	44.21***(282)	43***	16.54
Phenological
Days to 50% flowering (DF)	2010	PAT	IR	129.84***(1)	50.15***(282)	-	6.44
	2010	PAT	RF	30.92NS(1)	71.69***(282)	-	7.71
	2010	DUG	IR	14.53NS(1)	38.96***(282)	-	3.99
	2010	DUG	RF	15.12NS(1)	91.20***(282)	-	7
	2010	NDL	IR	0.14NS(1)	150.02***(282)	2.93NS	3.9
	2010	NDL	RF	11.84NS(1)	145.51***(282)	4.78NS	5.13
	2011	PAT	IR	128.44**(1)	100.69***(282)	10.38NS	6.94
	2011	PAT	RF	184.51*(1)	171.11***(282)	21.34***	7.54
	2011	DUG	IR	1.00NS(1)	97.23***(282)	3.22NS	2.34
	2011	DUG	RF	0.25NS(1)	88.66***(282)	1.1NS	1.18
	2011	NDL	IR	53.17*(1)	154.19***(282)	4.92NS	5.85
	2011	NDL	RF	0.84NS(1)	134.7***(282)	4.2NS	4.75
	2011	HIR	IR	1.51NS(1)	133.97***(282)	4.07NS	4.28
	2011	HIR	RF	2.74NS(1)	156.44***(282)	3.22NS	3.88
	2011	SEH	IR	2.13NS(1)	102.79***(282)	3.71NS	4.55
	2011	SEH	RF	3.5NS(1)	135.98***(282)	7.75NS	7.65
Days to maturity (DM)	2010	PAT	IR	60.27*(1)	20.56***(282)	-	7.63
	2010	PAT	RF	33.78NS(1)	48.30***(282)	-	34.23
	2010	DUG	IR	27.85*(1)	41.67***(282)	-	4.14
	2010	DUG	RF	15.12NS(1)	90.23***(282)	-	7.08
	2010	NDL	IR	31.17NS(1)	146.10***(282)	4.30NS	6.44
	2010	NDL	RF	15.74NS(1)	156.64***(282)	6.53NS	8.13
	2011	PAT	IR	485.84***(1)	31.4***(282)	8.51NS	6.45
	2011	PAT	RF	38.54NS(1)	121.91***(282)	19.69***	6.18
	2011	DUG	IR	0.25NS(1)	21.47***(282)	2.47*	1.4
	2011	DUG	RF	1.67NS(1)	15.66***(282)	1.01NS	0.83
	2011	NDL	IR	0.84NS(1)	120.08***(282)	6.11NS	4.58NS
	2011	NDL	RF	3.52NS(1)	127.46***(282)	4.21NS	6.28
	2011	HIR	IR	3.72NS(1)	98.45***(282)	16.88NS	15.09
	2011	HIR	RF	0.88NS(1)	105.13***(282)	5.84NS	8.78
	2011	SEH	IR	0.92NS(1)	31.92***(282)	1.34NS	1.07
	2011	SEH	RF	0.81NS(1)	26.08***(282)	1.43NS	1.16
Yield and yield related
100-seed weight (100SDW, g)	2010	DUG	IR	0.07NS(1)	38.29***(282)	-	1.31
	2010	DUG	RF	5.98NS(1)	24.54***(282)	-	1.56
	2010	NDL	IR	1.55NS(1)	34.44***(282)	2.30NS	1.89
	2010	NDL	RF	0.56NS(1)	35.18***(282)	3.30NS	2.89
	2011	PAT	IR	0.04NS(1)	37.37***(282)	2.78NS	5.25
	2011	PAT	RF	0.75NS(1)	38.35***(282)	4.21NS	3.46
	2011	DUG	IR	1.86NS(1)	44.62***(282)	1.97NS	2.27
	2011	DUG	RF	0.06NS(1)	44.13***(282)	1.04NS	1.38
	2011	NDL	IR	0NS(1)	42.47***(282)	3.83NS	3.65
	2011	NDL	RF	0.39NS(1)	41.56***(282)	1.87NS	2.07
	2011	HIR	IR	1.04NS(1)	40.84***(282)	6.31***	2.96
	2011	HIR	RF	27.95NS(1)	42.14***(282)	2.7NS	4.96
	2011	SEH	IR	0.09NS(1)	46.07***(282)	1.76NS	1.31
	2011	SEH	RF	0.39NS(1)	44.6***(282)	0.85NS	1.39
Biomass (BM, g)	2010	PAT	IR	7651852.87***(1)	411227.58***(282)	-	103020
	2010	PAT	RF	394669.80***(1)	161544.08***(282)	-	46889.9
	2010	DUG	IR	1027582.88***(1)	33956.48***(282)	-	12537.4
	2010	DUG	RF	2220.09NS(1)	39476.60***(282)	-	16068
	2010	NDL	IR	715.11NS(1)	423.17***(282)	264.81*	159.03
	2010	NDL	RF	530.33NS(1)	312.53***(282)	235.99*	148.08
	2011	PAT	IR	284691.61***(1)	7900.06***(282)	10812.92***	4207.14
	2011	PAT	RF	7635.41NS(1)	3546.88*(282)	6078.01**	2894.81
	2011	DUG	IR	105.70NS(1)	3230.46***(282)	53.19NS	48.25
	2011	DUG	RF	308.08*(1)	2243.01***(282)	45.76NS	33.96
	2011	NDL	IR	237.16NS(1)	1022.03***(282)	364.54NS	268.71
	2011	NDL	RF	5.21NS(1)	396.96***(282)	145.23NS	101.98
	2011	HIR	IR	3180.44*(1)	1737.32***(282)	482.46NS	341.79
	2011	HIR	RF	1356.37*(1)	222.63***(282)	178.15**	89.67
	2011	SEH	IR	771.68NS(1)	4024.88***(282)	2646.48***	1033.78
	2011	SEH	RF	829.23NS(1)	1927.55***(282)	1475.4**	736.12
Yield (YLD, g)	2010	PAT	IR	838740.90***(1)	82241.98***(282)	-	24393.29***
	2010	PAT	RF	166321.20***(1)	51627.69***(282)	-	14154.99***
	2010	DUG	IR	153330.17***(1)	5251.34***(282)	-	2108.74***
	2010	DUG	RF	381.44NS(1)	5153.77***(282)	-	1956.22***
	2010	NDL	IR	256.00NS(1)	180.93***(282)	62.29**	34.75
	2010	NDL	RF	169.73(1)	146.51***(282)	66.82**	35.65
	2011	PAT	IR	8024.58NS(1)	2842.57***(282)	2236.11**	1065.83
	2011	PAT	RF	1048.49NS(1)	1505.01***(282)	1171.14*	717.98
	2011	DUG	IR	74.03**(1)	580.00***(282)	4.70NS	5.6
	2011	DUG	RF	108.94*(1)	409.99***(282)	11.43NS	11.49
	2011	NDL	IR	205.21NS(1)	438.68***(282)	173.11*	109.49
	2011	NDL	RF	113.16NS(1)	272.54***(282)	85.80*	53.88
	2011	HIR	IR	433.40NS(1)	703.9***(282)	167.19*	94.53
	2011	HIR	RF	404.86*(1)	68.84***(282)	46.18***	21.54
	2011	SEH	IR	159.92NS(1)	1017.57***(282)	309.17**	161.61
	2011	SEH	RF	67.16NS(1)	470.41***(282)	433.18***	162.34
Harvest index (HI, %)	2010	DUG	IR	0.00NS(1)	0.01***(282)	-	0
	2010	DUG	RF	0.01NS(1)	0.01***(282)	-	0.01
	2010	PAT	IR	0.02***(1)	0.01***(282)	-	0
	2010	PAT	RF	0.00NS(1)	0.02***(282)	-	0
	2010	NDL	IR	0.00NS(1)	0.00***(282)	0.00NS	0
	2010	NDL	RF	0.00NS(1)	0.00***(282)	0.00NS	0
	2011	PAT	IR	0.07***(1)	0.01***(282)	0.00NS	0
	2011	PAT	RF	0.00NS(1)	0.02***(282)	0.01NS	0
	2011	DUG	IR	0.00NS(1)	0.04***(282)	0.00NS	0
	2011	DUG	RF	0.00NS(1)	0.01***(282)	0.00NS	0
	2011	NDL	IR	0.00NS(1)	0.02***(282)	0.00NS	0
	2011	NDL	RF	0.02NS(1)	0.02***(282)	0.01*	0
	2011	HIR	IR	0.00NS(1)	0.04***(282)	0.00NS	0
	2011	HIR	RF	0.02NS(1)	0.04***(282)	0.01NS	0.01
	2011	SEH	IR	0.03NS(1)	0.02***(282)	0.01NS	0.01
	2011	SEH	RF	0.00NS(1)	0.02***(282)	0.01NS	0.01
*,**,*** significant at 0.5, 0.01 and 0.001; NSNon significant
aPAT - Patancheru; DUG - Durgapura; HIR - Hiriyur; NDL - Nandyal; SEH - Sehore; bCC - Cylinder culture; IR - Irrigated; RF - Ranifed
