# Supplementary material for: Genetic dissection of drought tolerance in chickpea (Cicer arietinum L.)
Source: Theor Appl Genet. 2013 Dec 11;127(2):445–62. doi: 10.1007/s00122-013-2230-6 (PMC3910274; doi:10.1007/s00122-013-2230-6)
Supplement: Supplementary file 7 — ESM Table S7: Summary of combined correlations for different drought component traits. a. Combined correlations among root traits based on phenotyping of ICCRIL03 during post-rainy 2005 and 2007 and ICCRIL04 during post-rainy 2006 and 2010. b. Combined correlations among morphological, phenological, transpiration efficiency related, yield and yield related traits phenotyped on ICCRIL03 during post-rainy 2008 at Patancheru, Nandyal, Sehore and Durgapura. c. Combined correlations among morphological, phenological, transpiration efficiency related, yield and yield related traits phenotyped on ICCRIL03 during post-rainy 2009 at Patancheru, Nandyal, Sehore, Hiriyur and Durgapura. d. Combined correlations among morphological phenological transpiration efficiency related, yield and yield related traits phenotyped on ICCRIL04 during post-rainy 2010 at Patancheru, Nandyal, Sehore and Durgapura (XLSX 12 kb) [file 122_2013_2230_MOESM7_ESM.xlsx]

## Sheet: ESM Table 7
ESM Table 7: Summary of combined correlations for different drought component traits
a. Combined correlations among root traits based on phenotyping of ICCRIL03 during post-rainy 2005-06 and 2007-08 and ICCRIL04 during post-rainy 2006-07 and 2009-10
Variable	RDW	RTR	RDp	RL	RLD	RSA	RV
RDW		0.04NS	0.48***	0.65***	0.65***	0.69***	0.64***
RTR	0.5***		0.10NS	-0.27***	-0.27***	-0.17**	-0.06NS
RDp	0.57***	0.36***		0.24***	0.23***	0.27***	0.25***
RL	0.71***	0.14*	0.55***		0.99***	0.94***	0.79***
RLD	0.46***	-0.5NS	0.13*	0.83***		0.93***	0.79***
RSA	0.85***	0.24***	0.56***	0.92***	0.71***		0.95***
RV	0.84***	0.27***	0.48***	0.76***	0.55***	0.95***
*,**, *** significance at the level of 5, 1 and 0.1 %, respectively; NS= non-significant; The upper triangular half are represents correlations based on ICCRIL03 and the lower triangular half represents correlations based on ICCRIL04
b. Combined correlations among morphological, phenological, transpiration efficiency related, yield and yield related traits phenotyped on ICCRIL03 during post-rainy 2008-09 at Patancheru, Nandyal, Sehore and Durgapura
Variable	DM	PHT	100SDW	BM	YLD	HI	DC
DM		0.05NS	-0.33***	0.18**	-0.08NS	-0.31***	-0.08NS
PHT			0.45NS	0.28***	0.18**	-0.18**	-0.24***
100SDW				0.08NS	0.18**	0.13*	-0.11NS
BM					0.73***	-0.04NS	0.05NS
YLD						0.33***	0.00NS
HI							0.15*
*,**, *** significance at the level of 5, 1 and 0.1 %, respectively
c. Combined correlations among morphological, phenological, transpiration efficiency related, yield and yield related traits phenotyped on ICCRIL03 during post-rainy 2009-10 at Patancheru, Nandyal, Sehore, Hiriyur and Durgapura
Variable	DF	DM	PHT	100SDW	PS	BM	YLD	HI
DF		0.75***	0.26***	-0.11NS	-0.09NS	0.03NS	-0.2**	-0.17**
DM	0.91NS		0.22***	-0.09NS	-0.12NS	0.06NS	-0.11NS	-0.08NS
PHT	0.01NS	-0.03NS		0.43***	0.12NS	0.34***	0.13*	-0.12*
100SDW	-0.11NS	-0.18**	0.55***		0.00NS	0.17**	0.23***	0.08NS
PS	-0.24***	-0.19**	0.07NS	-0.01NS		0.31***	0.21***	-0.04NS
BM	-0.1NS	-0.1NS	0.48***	0.41***	0.35***		0.41***	-0.3***
YLD	-0.23***	-0.22***	0.36***	0.37***	0.26***	0.82***		0.51***
HI	-0.21***	-0.17**	-0.17**	-0.02NS	-0.11NS	-0.14*	0.37***
*,**, *** significance at the level of 5, 1 and 0.1 %, respectively; The upper triangular half represents correlations based on phenotyping under rainfed environments and lower triangular half represents correlations based on phenotyping under irrigated environments
d. Combined correlations among morphological phenological transpiration efficiency related, yield and yield related traits phenotyped on ICCRIL04 during post-rainy 2010-11 at Patancheru, Nandyal, Sehore and Durgapura
Variable	PS	PHT	DF	DM	100SDW	BM	YLD	HI
PS		0.12NS	-0.18**	-0.17***	-0.06NS	0.31***	0.3***	0NS
PHT	0.15*		0.38***	0.33***	0.4***	0.32***	0.14*	-0.29***
DF	-0.12NS	0.43***		0.83***	0.26***	0.1NS	-0.17***	-0.5***
DM	-0.13*	0.35***	0.87***		0.23***	0.1NS	-0.15*	-0.48***
100SDW	-0.06NS	0.43***	0.2***	0.19***		0.39***	0.21***	-0.23***
BM	0.48***	0.2***	-0.08NS	-0.11NS	0.26***		0.86***	-0.19***
YLD	0.46***	0.09NS	-0.23***	-0.23***	0.18***	0.84***		0.28NS
HI	0.02NS	-0.26NS	-0.49NS	-0.43NS	-0.13*	-0.06NS	0.36***
*,**,*** significance at the level of 5, 1 and 0.1 %, respectively; NS= non-significant; The upper triangular half represent the correlations based on phenotyping under rainfed environment and lower triangular half represents correlations based on phenotyping under irrigated environments
Combined correlations among morphological phenological transpiration efficiency related, yield and yield related traits phenotyped on ICCRIL04 during post-rainy 2010-11 at Patancheru, Nandyal, Sehore and Durgapura
Variable	DF	DM	PHT	SDW	PS	BM	YLD	HI
DF		0.92***	0.49***	0.23***	-0.19***	-0.07NS	-0.59NS	-0.54***
DM	0.93***		0.53***	0.25***	-0.19***	-0.04NS	-0.61NS	-0.58***
PHT	0.25NS	0.32NS		0.57***	-0.1NS	0.39***	-0.17***	-0.36***
SDW	0.2***	0.2***	0.58***		-0.06NS	0.39***	0.05NS	-0.12*
PS	-0.34NS	-0.34NS	0NS	-0.01NS		0.12*	0.23NS	0.17***
BM	-0.3NS	-0.26NS	0.2***	0.17***	0.32NS		0.52NS	-0.06NS
YLD	-0.73NS	-0.74NS	-0.15*	-0.05NS	0.4NS	0.63NS		0.75***
HI	-0.64***	-0.71***	-0.28***	-0.13*	0.28***	0.11NS	0.77***
*,**,*** significance at the level of 5, 1 and 0.1 %, respectively; NS= non-significant; The upper triangular half represent the correlations based on phenotyping rainfed environment and lower triangular half represents correlations based on phenotyping under irrigated environments
