# Supplementary material for: Genetic dissection of drought tolerance in chickpea (Cicer arietinum L.)
Source: Theor Appl Genet. 2013 Dec 11;127(2):445–62. doi: 10.1007/s00122-013-2230-6 (PMC3910274; doi:10.1007/s00122-013-2230-6)
Supplement: Supplementary file 8 — ESM Table S8: Summary of main-effect QTLs (M-QTLs) for various drought tolerance related traits identified using QTL Cartographer on ICCRIL03 and ICCRIL04 (XLSX 28 kb) [file 122_2013_2230_MOESM8_ESM.xlsx]

## Sheet: ESM Table 8
ESM Table 8: Summary of main effect QTLs (M-QTLs) for various drought tolerence related traits identified using QTL Cartographer on ICCRIL03 and ICCRIL04
Trait	ICCRIL03 (ICC 4958 × ICC 1882)								ICCRIL04 (ICC 283 × ICC 8261)
	Year	Locationa	Environmentb	LG	QTL Name	Marker interval	PVE (R2 %)c	Ad	Year	Locationa	Environmentb	LG	QTL Name	Marker interval	PVE (R2 %)c	Ad
Root
Root length density (RLD, cm cm-3)	2005	PAT	CC	CaLG04	QR3rld01	NCPGR127 - NCPGR21	8.2852	0.0141	-	-	-	-	-	-	-	-
	2007	PAT	CC	CaLG04	QR3rld01	NCPGR127 - NCPGR21	10.899	0.0185	-	-	-	-	-	-	-	-
	2007	PAT	CC	CaLG06	QR3rld02	NCPGR4 - TA106	9.3717	0.0173	-	-	-	-	-	-	-	-
	2007	PAT	CC	CaLG07	QR3rld03	ICCM0197a - NCPGR141	5.797	-0.0138	-	-	-	-	-	-	-	-
Root dry weight (RDW, g)	2005	PAT	CC	CaLG01	QR3rdw01	NCPGR184 - STMS21	6.1021	0.0298	2006	PAT	CC	CaLG08	QR4rdw01	NCPGR223 - NCPGR118	6.1217	0.0472
	2007	PAT	CC	CaLG03	QR3rdw02	CaM1765 - CaM1843	9.498	-0.0581	-	-	-	-	-	-	-	-
	2007	PAT	CC	CaLG07	QR3rdw03	cpPb-490874 - STMS12	5.4733	0.0345	-	-	-	-	-	-	-	-
Rooting depth (RDp, cm)	-	-	-	-	-	-	-	-	2006	PAT	CC	CaLG03	QR4rdp01	CaM1376 - CaM1024	5.8779	3.0694
Root surface area (RSA, cm2)	2005	PAT	CC	CaLG04	QR3rsa01	NCPGR127 - NCPGR21	7.9861	40.6444	-	-	-	-	-	-	-	-
	2007	PAT	CC	CaLG04	QR3rsa01	NCPGR127 - NCPGR21	7.6184	51.2055	-	-	-	-	-	-	-	-
	2007	PAT	CC	CaLG06	QR3rsa02	TA106 - H1I16	10.262	61.1948	-	-	-	-	-	-	-	-
Root Volume (RV, cm3)	2007	PAT	CC	CaLG06	QR3rv01	TA106 - H1I16	7.6466	0.8329	-	-	-	-	-	-	-	-
R-T ratio (RTR, %)	2005	PAT	CC	CaLG04	QR3rtr01	TAA170 - NCPGR21	16.6654	-1.109	2006	PAT	CC	CaLG08	QR4rtr01	CaM1193 - NCPGR118	6.6966	1.6343
	2007	PAT	CC	CaLG04	QR3rtr02	CaM1903 - NCPGR127	6.9843	-0.8582	2006	PAT	CC	CaLG04	QR4rtr02	H4G11 - ICCM0249	8.6012	-1.412
	-	-	-	-	-	-	-		2006	PAT	CC	CaLG05	QR4rtr03	NCPGR145 - CaM1977	4.9799	-0.8451
	-	-	-	-	-	-	-	-	2006	PAT	CC	CaLG01	QR4rtr04	NCPGR90 - NCPGR136	9.6293	-1.0993
	-	-	-	-	-	-	-	-	2006	PAT	CC	CaLG06	QR4rtr05	CaM0677 - CaM1258	4.8143	0.7741
Morphological
Shoot dry weight (SDW, g)	2005	PAT	CC	CaLG04	QR3sdw01	TAA170 - NCPGR21	17.5905	0.1376	2006	PAT	CC	CaLG04	QR4sdw01	ICCM0249 - CaM1214	8.9515	0.1098
	2007	PAT	CC	CaLG04	QR3sdw01	TAA170 - NCPGR21	13.8912	0.0985	-	-	-	-	-	-	-	-
	2007	PAT	CC	CaLG06	QR3sdw02	TA106 - H1I16	6.739	0.0693	-	-	-	-	-	-	-	-
Plant height (PHT, cm)	2005	PAT	RF	CaLG06	QR3pht01	CaM1760 - CaM399	10.4737	1.7931	2005	PAT	RF	CaLG04	QR4pht01	CaM2093 - CaM1214	6.8368	1.7156
	2007	PAT	RF	CaLG03	QR3pht02	TA34 - NCPGR49	10.004	2.2684	2005	PAT	RF	CaLG08	QR4pht02	CaM0772 - TS45	31.3236
	2007	PAT	RF	CaLG04	QR3pht03	NCPGR127 - NCPGR21	16.0308	1.3491	2006	PAT	RF	CaLG03	QR4pht03	CaM1753 - cpPb-677529	6.5321	3.5517
	2007	PAT	RF	CaLG06	QR3pht04	NCPGR200 - NCPGR107	6.2723	0.8458	2006	PAT	RF	CaLG08	QR4pht02	CaM0772 - TS45	11.2658	2.0608
	2008	DUG	RF	CaLG04	QR3pht03	NCPGR127 - NCPGR21	13.5706	2.3103	2010	NDL	IR	CaLG05	QR4pht04	CaM2029 - TA11	14.0392	1.6976
	2009	HIR	IR	CaLG04	QR3pht03	NCPGR127 - NCPGR21	14.8578	1.5045	2010	PAT	IR	CaLG05	QR4pht05	CaM0169 - CaM1806	5.3998	1.7821
	2009	HIR	IR	CaLG06	QR3pht04	NCPGR200 - NCPGR107	5.1374	0.8766	2010	NDL	RF	CaLG05	QR4pht04	CaM2029 - TA11	16.7803	1.8341
	2009	HIR	RF	CaLG04	QR3pht03	NCPGR127 - NCPGR21	28.4854	1.6148	2011	HIR	RF	CaLG01	QR4pht06	TA103II - TA122	5.8391	-0.7626
	2009	HIR	RF	CaLG06	QR3pht01	CaM1760 - CaM399	5.945	0.7407	2011	HIR	RF	CaLG05	QR4pht05	CaM0169 - CaM1806	9.1061	-1.1874
	2008	NDL	RF	CaLG04	QR3pht03	NCPGR127 - NCPGR21	11.4802	1.4407	2011	NDL	RF	CaLG07	QR4pht07	TA44 - ICCeM35	8.6486	-1.3903
	2008	NDL	RF	CaLG06	QR3pht01	CaM1760 - CaM399	8.4207	1.2288	2011	PAT	IR	CaLG05	QR4pht05	CaM0169 - CaM1806	4.8485	-1.6425
	2009	NDL	IR	CaLG03	QR3pht05	CaM1376 - CaM0998	9.4603	-1.3113	2011	PAT	RF	CaLG05	QR4pht05	CaM0169 - CaM1806	7.6739	-1.3359
	2009	NDL	RF	CaLG04	QR3pht03	NCPGR127 - NCPGR21	15.0091	1.5958	2011	SEH	RF	CaLG06	QR4pht08	CaM1402 - TR40	8.962	1.6953
	2008	PAT	RF	CaLG04	QR3pht03	NCPGR127 - NCPGR21	25.3662	1.8437	-	-	-	-	-	-	-	-
	2008	PAT	RF	CaLG06	QR3pht01	CaM1760 - CaM399	6.0092	0.9004	-	-	-	-	-	-	-	-
	2008	PAT	RF	CaLG08	QR3pht06	NCPGR164 - CaM2187	14.7278	-1.4235	-	-	-	-	-	-	-	-
	2009	PAT	IR	CaLG04	QR3pht03	NCPGR127 - NCPGR21	29.2181	1.5666	-	-	-	-	-	-	-	-
	2009	PAT	IR	CaLG06	QR3pht01	CaM1760 - CaM399	6.7085	0.7627	-	-	-	-	-	-	-	-
	2009	PAT	IR	CaLG07	QR3pht07	STMS12 - CaM1469	5.1276	-0.9019	-	-	-	-	-	-	-	-
	2009	PAT	RF	CaLG04	QR3pht08	GA137 - ICCM0257	7.6827	-0.9135	-	-	-	-	-	-	-	-
	2009	PAT	RF	CaLG04	QR3pht03	NCPGR127 - NCPGR21	30.199	1.8263	-	-	-	-	-	-	-	-
	2009	PAT	RF	CaLG06	QR3pht01	CaM1760 - CaM399	13.1237	1.1776	-	-	-	-	-	-	-	-
	2008	SEH	RF	CaLG04	QR3pht03	NCPGR127 - NCPGR21	24.1901	2.0821	-	-	-	-	-	-	-	-
Plant width (PWD, cm)	2005	PAT	RF	CaLG05	QR3pwd01	H3A07 - NCPGR228	7.0158	1.5253	2005	PAT	RF	CaLG08	QR4pwd01	CaM0772 - TA118	15.8393	3.1247
Primary branches (PBS)	2007	PAT	RF	CaLG06	QR3pbs01	TA106 - H1I16	8.7339	-0.1047	2006	PAT	RF	CaLG06	QR4pbs01	ICCeM15 - H1L161	7.9044	0.2468
Phenological
Days to 50% flowering (DF)	2005	PAT	RF	CaLG08	QR3df01	NCPGR164 - CaM1918	10.5082	-1.2813	2005	PAT	RF	CaLG03	QR4df01	CaM1753 - cpPb-677529	13.786	-3.1864
	2009	DUG	IR	CaLG07	QR3df02	TA76s - TR24	8.2281	-1.8465	2005	PAT	RF	CaLG06	QR4df02	CaM1257 - ICCeM15	11.8546	3.0065
	2009	DUG	RF	CaLG07	QR3df02	TA76s - TR24	8.0762	-2.2248	2005	PAT	RF	CaLG08	QR4df03	CaM0772 - TS45	12.6807	3.0898
	2009	DUG	RF	CaLG08	QR3df01	NCPGR164 - CaM1918	20.4081	-3.5704	2006	PAT	RF	CaLG01	QR4df04	CaM0694 - NCPGR90	8.4064	-2.077
	2009	HIR	IR	CaLG08	QR3df01	NCPGR164 - CaM1918	26.8741	-1.8701	2006	PAT	RF	CaLG03	QR4df01	CaM1753 - cpPb-677529	18.9672	-3.1518
	2009	HIR	RF	CaLG08	QR3df01	NCPGR164 - CaM1918	14.5715	-1.4785	2010	PAT	RF	CaLG01	QR4df05	NCPGR136 - TR43	5.8464	-1.8505
	2009	NDL	IR	CaLG08	QR3df01	NCPGR164 - CaM1918	12.5144	-1.1288	2010	NDL	IR	CaLG01	QR4df06	TA103II - TA122	15.3899	3.5235
	2009	NDL	RF	CaLG08	QR3df01	NCPGR164 - CaM1918	9.1097	-1.0499	2010	NDL	IR	CaLG06	QR4df07	NCPGR200 - CaM0317	5.7633	2.1823
	2008	PAT	RF	CaLG03	QR3df03	TR2 - H3C06	9.2194	0.9314	2010	NDL	RF	CaLG01	QR4df06	TA103II - TA122	15.5708	3.5302
	2008	PAT	RF	CaLG08	QR3df01	NCPGR164 - CaM1918	12.28	-1.0797	2010	NDL	RF	CaLG06	QR4df07	NCPGR200 - CaM0317	6.276	2.3353
	2009	PAT	IR	CaLG08	QR3df01	NCPGR164 - CaM1918	16.5072	-1.944	2011	HIR	IR	CaLG01	QR4df06	TA103II - TA122	11.3622	-2.9528
	2009	PAT	RF	CaLG08	QR3df01	NCPGR164 - CaM1918	22.0478	-2.2481	2011	HIR	RF	CaLG01	QR4df06	TA103II - TA122	9.8433	-2.8598
	2008	SEH	RF	CaLG04	QR3df04	NCPGR127 - TAA170	24.4893	-0.7221	2011	NDL	IR	CaLG01	QR4df06	TA103II - TA122	10.663	-2.9267
	2009	SEH	IR	CaLG06	QR3df05	CaM1125 - H4H06	6.7723	0.2934	2011	NDL	RF	CaLG01	QR4df06	TA103II - TA122	6.6326	-2.1429
	-	-	-	-	-	-	-	-	2011	PAT	RF	CaLG01	QR4df05	NCPGR136 - TR43	6.4006	2.3568
	-	-	-	-	-	-	-	-	2011	SEH	IR	CaLG06	QR4df07	NCPGR200 - CaM0317	7.7013	-2.2088
Days to maturity (DM)	2006	PAT	RF	CaLG08	QR3dm01	NCPGR164 - CaM1918	6.1012	-1.5799	2006	PAT	RF	CaLG08	QR4dm01	CaM0772 - TS45	8.8933	1.2687
	2009	DUG	RF	CaLG07	QR3dm02	TA76s - TR24	8.5798	-2.2113	2005	PAT	RF	CaLG05	QR4dm02	CaM1372 - CaM1977	6.319	-1.638
	2009	DUG	RF	CaLG08	QR3dm01	NCPGR164 - CaM1918	18.8329	-3.298	2005	PAT	RF	CaLG06	QR4dm03	CaM1257 - NCPGR200	10.4716	2.0987
	2009	HIR	RF	CaLG08	QR3dm01	NCPGR164 - CaM1918	13.304	-2.4811	2005	PAT	RF	CaLG08	QR4dm04	GA6 - TA118	16.1968	2.6117
	2009	NDL	RF	CaLG06	QR3dm03	TA106 - CaM0399	5.9409	1.4548	2010	NDL	RF	CaLG01	QR4dm05	TA103II - TA113	6.4043	2.2577
	2009	NDL	RF	CaLG08	QR3dm01	NCPGR164 - CaM1918	8.7649	-1.727	2010	NDL	RF	CaLG06	QR4dm03	CaM1257 - NCPGR200	9.0342	2.8588
	2008	PAT	RF	CaLG08	QR3dm01	NCPGR164 - CaM1918	12.1499	-0.8776	2010	NDL	IR	CaLG06	QR4dm03	CaM1257 - NCPGR200	7.2643	2.4287
	2009	PAT	IR	CaLG06	QR3dm03	TA106 - CaM0399	12.1322	0.8037	2010	PAT	RF	CaLG06	QR4dm03	CaM1257 - NCPGR200	2.946	1.3848
	2008	SEH	RF	CaLG08	QR3dm01	NCPGR164 - CaM1918	6.0466	-0.498	2011	HIR	IR	CaLG01	QR4dm05	TA103II - TA122	13.771	-2.7651
	2009	SEH	RF	CaLG04	QR3dm04	NCPGR127 - TAA170	19.7062	-0.4915	2011	HIR	RF	CaLG01	QR4dm05	TA103II - TA122	8.499	-2.0716
	-	-	-	-		-	-	-	2011	NDL	IR	CaLG01	QR4dm06	NCPGR136 - TR43	7.0933	2.093
	-	-	-	-		-	-	-	2011	NDL	RF	CaLG01	QR4dm06	NCPGR136 - TR43	5.9992	1.95
	-	-	-	-		-	-	-	2011	PAT	IR	CaLG06	QR4dm03	NCPGR200 - ICCeM15	8.858	-1.3699
	-	-	-	-		-	-	-	2011	PAT	RF	CaLG01	QR4dm05	TA103II - TA122	12.857	-2.8491
	-	-	-	-		-	-	-	2011	SEH	IR	CaLG01	QR4dm05	TA103II - TA122	6.0754	-1.0642
	-	-	-	-		-	-	-	2011	SEH	IR	CaLG05	QR4dm07	CaM2029 - TA11	16.7946	-1.7192
Yield related
Pods/plant (POD)	2005	PAT	RF	CaLG04	QR3pod01	NCPGR127 - NCPGR21	14.9857	-13.4148	2005	PAT	RF	CaLG04	QR4pod01	CaM2093 - ICCM0249	6.494	-8.0314
	2006	PAT	RF	CaLG04	QR3pod01	NCPGR127 - NCPGR21	21.9345	-7.6128	2006	PAT	RF	CaLG08	QR4pod02	CaM0772 - TS45	12.1297	-6.5169
	2007	PAT	RF	CaLG04	QR3pod01	NCPGR127 - NCPGR21	10.1917	-6.201	2007	PAT	RF	CaLG06	QR4pod03	NCPGR200 - ICCeM15	7.3519	-4.7777
	2009	PAT	IR	CaLG04	QR3pod02	GA137 - ICCM0257	8.8447	5.5823	2007	PAT	RF	CaLG08	QR4pod02	CaM0772 - TS45	14.3781	-6.6226
	2009	PAT	IR	CaLG04	QR3pod01	NCPGR127 - NCPGR21	23.1756	-8.9853	-	-	-	-	-	-	-	-
Seeds/pod (SPD)	2007	PAT	RF	CaLG04	QR3spd01	TAA170 - NCPGR21	42.0723	1.6602	-	-	-	-	-	-	-
	2009	PAT	IR	CaLG03	QR3spd02	TR2 - NCPGR10	5.4584	0.0196	-	-	-	-	-	-	-
	2009	PAT	RF	CaLG07	QR3spd03	CaM1417 - ICCM199c	6.2378	-0.0109	-	-	-	-	-	-	-
100-seed weight (100SDW, g)	2005	PAT	RF	CaLG01	QR3100sdw01	NCPGR184 - ICCM0009b	9.3529	1.8176	2005	PAT	RF	CaLG01	QR4100sdw01	TA113 - ICCeM40	5.9224	1.1257
	2005	PAT	RF	CaLG04	QR3100sdw03	NCPGR127 - NCPGR21	9.6986	2.3422	2005	PAT	RF	CaLG04	QR4100sdw02	CaM2093 - ICCM0249	21.1774	2.1816
	2006	PAT	RF	CaLG01	QR3100sdw04	NCPGR184 - ICCM0009b	3.9623	1.2835	2005	PAT	RF	CaLG06	QR4100sdw03	NCPGR200 - CaM0317	4.7269	1.0249
	2006	PAT	RF	CaLG04	QR3100sdw03	NCPGR127 - NCPGR21	18.2334	2.8737	2005	PAT	RF	CaLG08	QR4100sdw04	CaM0772 - TS45	9.5771	1.4182
	2007	PAT	RF	CaLG04	QR3100sdw02	TR11 - STMS11	6.3452	0.0217	2006	PAT	RF	CaLG01	QR4100sdw05	CaM0694 - NCPGR136	3.6592	0.9931
	2009	DUG	IR	CaLG01	QR3100sdw04	NCPGR184 - ICCM0009b	3.5994	0.6775	2006	PAT	RF	CaLG04	QR4100sdw02	CaM2093 - ICCM0249	26.6782	2.7374
	2009	DUG	IR	CaLG04	QR3100sdw03	NCPGR127 - NCPGR21	28.1325	1.9567	2006	PAT	RF	CaLG08	QR4100sdw04	CaM0772 - TS45	9.2883	1.5398
	2009	DUG	RF	CaLG04	QR3100sdw03	NCPGR127 - NCPGR21	44.6665	2.9756	2007	PAT	RF	CaLG01	QR4100sdw01	TA113 - ICCeM40	6.7041	1.5278
	2009	HIR	IR	CaLG01	QR3100sdw04	NCPGR184 - ICCM0009b	10.3066	1.4952	2007	PAT	RF	CaLG04	QR4100sdw02	CaM2093 - TA130	17.1441	2.5102
	2009	HIR	IR	CaLG04	QR3100sdw03	NCPGR127 - NCPGR21	40.5387	3.1145	2007	PAT	RF	CaLG08	QR4100sdw04	CaM0772 - TS45	6.6217	1.5102
	2009	HIR	RF	CaLG01	QR3100sdw04	NCPGR184 - ICCM0009b	7.6751	1.2547	-	-	-	-	-	-	-	-
	2009	HIR	RF	CaLG04	QR3100sdw03	NCPGR127 - NCPGR21	45.385	3.205	-	-	-	-	-	-	-	-
	2008	NDL	RF	CaLG04	QR3100sdw03	NCPGR127 - NCPGR21	12.0676	1.7523	-	-	-	-	-	-	-	-
	2009	NDL	IR	CaLG01	QR3100sdw04	NCPGR184 - ICCM0009b	6.2852	1.2768	-	-	-	-	-	-	-	-
	2009	NDL	IR	CaLG04	QR3100sdw03	NCPGR127 - NCPGR21	46.2393	3.4336	-	-	-	-	-	-	-	-
	2009	NDL	RF	CaLG04	QR3100sdw03	NCPGR127 - NCPGR21	47.898	3.4298	-	-	-	-	-	-	-	-
	2008	PAT	RF	CaLG01	QR3100sdw04	NCPGR184 - ICCM0009b	6.7302	1.1389	-	-	-	-	-	-	-	-
	2008	PAT	RF	CaLG01	QR3100sdw05	ICCM0009a - cpPb-677690	2.3353	0.7017	-	-	-	-	-	-	-	-
	2008	PAT	RF	CaLG04	QR3100sdw03	ICCM0249 - NCPGR127	4.4945	1.0323	-	-	-	-	-	-	-	-
	2008	PAT	RF	CaLG04	QR3100sdw03	NCPGR127 - NCPGR21	52.5302	3.1541	-	-	-	-	-	-	-	-
	2009	PAT	IR	CaLG01	QR3100sdw04	NCPGR184 - ICCM0009b	9.2334	1.6529	-	-	-	-	-	-	-	-
	2009	PAT	IR	CaLG04	QR3100sdw03	NCPGR127 - NCPGR21	41.3672	3.6202	-	-	-	-	-	-	-	-
	2009	PAT	RF	CaLG01	QR3100sdw04	NCPGR184 - ICCM0009b	7.8851	1.2513	-	-	-	-	-	-	-	-
	2008	SEH	RF	CaLG04	QR3100sdw03	NCPGR127 - NCPGR21	58.1969	3.3629	-	-	-	-	-	-	-	-
	2009	SEH	RF	CaLG04	QR3100sdw03	NCPGR127 - NCPGR21	12.0322	1.2196	-	-	-	-	-	-	-	-
Biomass (BM, g)	2005	PAT	RF	CaLG03	QR3bm01	CaM1568 - ICCeM0050	5.6272	212.165	2011	PAT	IR	CaLG06	QR4bm01	NCPGR229 - NCPGR107	6.41	-17.5661
	2005	PAT	RF	CaLG07	QR3bm02	H1O12 - TA180	6.9016	-256.041	-	-	-	-	-	-	-	-
	2009	DUG	RF	CaLG04	QR3bm03	NCPGR127 - NCPGR21	6.9187	0.0216	-	-	-	-	-	-	-	-
	2009	HIR	IR	CaLG04	QR3bm03	NCPGR127 - NCPGR21	7.2907	5.9273	-	-	-	-	-	-	-	-
	2009	HIR	RF	CaLG04	QR3bm03	NCPGR127 - NCPGR21	21.3229	8.8882	-	-	-	-	-	-	-	-
	2008	PAT	RF	CaLG07	QR3bm04	TR24 - NCPGR12	6.098	28.5743	-	-	-	-	-	-	-	-
	2008	PAT	RF	CaLG08	QR3bm05	NCPGR164 - CaM1918	10.9531	-37.8865	-	-	-	-	-	-	-	-
	2009	PAT	IR	CaLG01	QR3bm06	TA1 - TS71	7.6776	12.0832	-	-	-	-	-	-	-	-
	2009	PAT	RF	CaLG01	QR3bm07	CaM0015 - CaM0144	5.62	8.1095	-	-	-	-	-	-	-	-
Harvest index (HI, %)	2005	PAT	RF	CaLG04	QR3hi01	cpPb-680552 - NCPGR91	6.4313	-0.5658	2005	PAT	RF	CaLG08	QR4hi01	CaM0772 - NCPGR138	9.51	-2.1387
	2005	PAT	RF	CaLG08	QR3hi02	NCPGR164 - NCPGR170	5.5177	-0.5093	2006	PAT	RF	CaLG08	QR4hi01	CaM0772 - NCPGR138	8.7656	-2.3074
	2006	PAT	RF	CaLG01	QR3hi03	NCPGR184 - ICCM0009b	10.6711	2.5682	2007	PAT	RF	CaLG08	QR4hi01	CaM0772 - NCPGR138	14.041	1.9578
	2006	PAT	RF	CaLG04	QR3hi04	ICCM0257 - CaM1684	7.2524	2.1407	2011	SEH	IR	CaLG06	QR4hi02	ICCeM15 - CaM0317	12.0606	0.0458
	2007	PAT	RF	CaLG08	QR3hi02	NCPGR164 - NCPGR170	6.4789	2.3623	-	-	-	-	-	-	-	-
	2009	DUG	IR	CaLG04	QR3hi05	TR8 - ICCM0249	6.2648	0.038	-	-	-	-	-	-	-	-
	2009	HIR	IR	CaLG01	QR3hi06	cpPb-679915 - CaM0393	14.3564	0.0378	-	-	-	-	-	-	-	-
	2009	PAT	IR	CaLG06	QR3hi07	TA106 - GA26	8.6672	-0.0148	-	-	-	-	-	-	-	-
	2009	PAT	IR	CaLG08	QR3hi02	NCPGR164 - NCPGR170	9.0467	0.0153	-	-	-	-	-	-	-	-
	2009	SHE	IR	CaLG04	QR3hi08	Tp684964 - NCPGR91	8.7033	0.0209	-	-	-	-	-	-	-	-
	2009	PAT	RF	CaLG03	QR3hi09	H3C06 - NCPGR268	5.9502	-0.0109	-	-	-	-	-	-	-	-
	2009	PAT	RF	CaLG04	QR3hi10	TAA170 - NCPGR21	11.6855	-0.0153	-	-	-	-	-	-	-	-
Yield (YLD, g)	2009	PAT	RF	CaLG04	QR3yld01	NCPGR236 - cpPb-676868	6.0325	-0.0115	2006	PAT	RF	CaLG01	QR4yld01	NCPGR136 - TR43	7.8206	134.439
	2009	DUG	IR	CaLG01	QR3yld02	NCPGR184 - ICCM0009b	7.1043	5.1934	2007	PAT	RF	CaLG02	QR4yld02	TA59 - TA200	18.5525	-190.29
	2009	HIR	IR	CaLG01	QR3yld03	NCPGR136 - CaM0046	13.9776	3.6732	2007	PAT	RF	CaLG03	QR4yld03	CaM1024 - cpPb-677529	10.0615	-125.011
	2009	HIR	RF	CaLG04	QR3yld04	TAA170 - NCPGR21	15.7167	3.7656	2011	NDL	IR	CaLG01	QR4yld04	NCPGR90 - CaM0015	7.6661	-4.2564
	2009	NDL	IR	CaLG04	QR3yld05	ICCM0257 - ICCM0065	8.5755	-100.501	2011	NDL	RF	CaLG01	QR4yld01	NCPGR136 - TR43	10.8478	-4.1462
	2009	SEH	RF	CaLG06	QR3yld06	NCPGR200 - NCPGR107	9.4097	5.5363	-	-	-	-	-	-	-	-
	2005	PAT	RF	CaLG03	QR3yld07	CaM1568 - ICCeM0050	7.0103	130.303	-	-	-	-	-	-	-	-
	2006	PAT	RF	CaLG04	QR3yld08	Tp684964 - NCPGR91	7.2378	-105.38	-	-	-	-	-	-	-	-
	2007	PAT	RF	CaLG04	QR3yld05	ICCM0257 - ICCM0065	7.1183	112.236	-	-	-	-	-	-	-	-
	2009	PAT	RF	CaLG04	QR3yld09	NCPGR30 - cpPb-490406	8.5739	-6.0325	-	-	-	-	-	-	-	-
Transpiration related
Delta carbon ratio (δ13C)	2008	SEH	RF	CaLG04	QR3δ13C01	ICCM0257 - ICCM0065	6.7063	0.1503	-	-	-	-		-	-	-
	2008	DUG	RF	CaLG04	QR3δ13C02	NCPGR127 - NCPGR21	9.3777	-0.2865	-	-	-	-		-	-	-
Drought indices
Drought tolerance indices (DTI)	2009	DUG	-	CaLG01	QR3dti01	NCPGR184 - ICCM0009b	5.6942	-0.101	2011	HIR	-	CaLG05	QR4dti01	TR18 - CaM0744	8.3168	-0.0426
	2009	DUG	-	CaLG04	QR3dti02	NCPGR127 - NCPGR21	6.6778	0.1106	2011	NDL	-	CaLG01	QR4dti02	NCPGR136 - TA203	12.1199	-0.135
	2009	HIR	-	CaLG01	QR3dti03	cpPb-679915 - CaM0046	11.232	0.1406	2011	PAT	-	CaLG01	QR4dti03	TA103II - TA122	11.2733	0.0673
	2009	NDL	-	CaLG04	QR3dti04	GA137 - ICCM0065	8.0004	0.0829	-	-	-	-	-	-	-
	2009	PAT	-	CaLG01	QR3dti03	cpPb-679915 - CaM0046	5.159	0.0465	-	-	-	-	-	-	-
	2009	PAT	-	CaLG04	QR3dti04	ICCM0065 - H1A19	5.4252	-0.0483	-	-	-	-	-	-	-
Drought susceptibility indices (DSI)	2009	NDL	-	CaLG07	QR3dsi01	TA76s - TA142	9.6305	-0.2392	2011	HIR	-	CaLG03	QR4dsi01	cpPb-490100 - CaM0658	7.222	0.0556
	2009	PAT	-	CaLG07	QR3dsi02	CaM1417 - ICCM199c	5.7458	-0.1794	-	-	-	-	-	-	-
	2009	SEH	-	CaLG04	QR3dsi03	CaM1684 - H4G11	5.631	1.9442	-	-	-	-	-	-	-
aPAT - Patancheru; DUG - Durgapura; HIR - Hiriyur; NDL - Nandyal; SEH - Sehore; bCC - Cylinder culture; IR - Irrigated; RF - Ranifed; cPhenotypic variation explained; dThe estimated additive effect;
