# Supplementary material for: Genetic dissection of drought tolerance in chickpea (Cicer arietinum L.)
Source: Theor Appl Genet. 2013 Dec 11;127(2):445–62. doi: 10.1007/s00122-013-2230-6 (PMC3910274; doi:10.1007/s00122-013-2230-6)
Supplement: Supplementary file 9 — ESM Table S9: Summary of main-effect QTLs (M-QTLs) for various drought tolerance related traits identified using QTLNetwork on ICCRIL03 (ICC 4958 × ICC 1882) and ICCRIL04 (ICC 283 × ICC 8261) (XLSX 24 kb) [file 122_2013_2230_MOESM9_ESM.xlsx]

## Sheet: ESM Table 9
ESM Table 9: Summary of main effect QTLs (M-QTLs) for various drought tolerence related traits identified using QTL Network on ICCRIL03 and ICCRIL04
Trait	ICCRIL03 (ICC 4958 × ICC 1882)								ICCRIL04 (ICC 283 × ICC 8261)
	Year	Locationa	Environmentb	LG	QTL Name	Marker interval	PVE (R2 %)c	Additive varience	Year	Location	Environment	LG	QTL Name	Marker interval	PVE (R2 %)	Additive varience
Root
Root length density (RLD, cm cm-3)	2005	PAT	CC	CaLG04	QR3rld01	TAA170-NCPGR21	12.38	0.034	-	-	-	-	-	-	-	-
	2007	PAT	CC	CaLG04	QR3rld01	TAA170-NCPGR21	11.81	0.0504	-	-	-	-	-	-	-	-
Root dry weight (RDW, g)	2005	PAT	CC	CaLG01	QR3rdw01	NCPGR184-ICCM0009b	6.64	0.0361	-	-	-	-	-	-	-	-
Root surface area (RSA, cm2)	2005	PAT	CC	CaLG04	QR3rsa01	TAA170-NCPGR21	10.87	106.095	-	-	-	-	-	-	-	-
	2007	PAT	CC	CaLG04	QR3rsa01	TAA170-NCPGR21	6.93	129.188	-	-	-	-	-	-	-	-
Root volume (RV, cm3)	2005	PAT	CC	CaLG04	QR3rv01	TAA170-NCPGR21	7.16	1.4027	-	-	-	-	-	-	-	-
Root dry weight / Total plant dry weight ratio (RTR, %)	2007	PAT	CC	CaLG04	QR3rtr01	TAA170-NCPGR21	18.05	-3.3717	-	-	-	-	-	-	-	-
Morphological
Shoot dry weight (SDW, g)	2005	PAT	CC	CaLG04	QR3sdw01	TAA170-NCPGR21	14.89	0.324	-	-	-	-	-	-	-	-
	2007	PAT	CC	CaLG04	QR3sdw01	TAA170-NCPGR21	25.85	0.3107	-	-	-	-	-	-	-	-
Plant height (PHT, cm)	2005	PAT	RF	CaLG06	QR3pht01	NCPGR4-H1I16	8.51	10.0871	2010	NDL	IR	CaLG05	QR4pht01	CaM2029-TA11	6.46	-1.4369
	2006	PAT	RF	CaLG04	QR3pht02	NCPGR127-NCPGR21	6.41	2.0972	2010	NDL	RF	CaLG05	QR4pht01	CaM2029-TA11	7.84	-1.6163
	2007	PAT	RF	CaLG03	QR3pht03	CaM0120-CaM1024	5.43	0.7657	2011	NDL	RF	CaLG07	QR4pht02	TA117-ICCeM35	5.9	-1.6188
	2007	PAT	RF	CaLG04	QR3pht02	NCPGR127-NCPGR21	9.65	2.8254	2011	SEH	RF	CaLG06	QR4pht03	TA22-TR40	6.21	0.9864
	2007	PAT	RF	CaLG06	QR3pht04	STMS2-NCPGR93	5.58	1.6968	-	-	-	-	-	-	-	-
	2008	DUG	RF	CaLG04	QR3pht02	NCPGR127-NCPGR21	8.49	3.8059	-	-	-	-	-	-	-	-
	2008	NDL	RF	CaLG04	QR3pht02	NCPGR127-NCPGR21	13.68	3.896	-	-	-	-	-	-	-	-
	2008	PAT	RF	CaLG04	QR3pht02	NCPGR127-NCPGR21	18.3	4.5483	-	-	-	-	-	-	-	-
	2008	PAT	RF	CaLG06	QR3pht04	STMS2-NCPGR93	3.28	1.6978	-	-	-	-	-	-	-	-
	2008	PAT	RF	CaLG08	QR3pht05	NCPGR164-CaM2187	6.41	-1.1087	-	-	-	-	-	-	-	-
	2008	SEH	RF	CaLG04	QR3pht02	NCPGR127-TAA170	15.23	3.6673	-	-	-	-	-	-	-	-
	2009	HIR	IR	CaLG04	QR3pht02	NCPGR127-NCPGR21	9.65	2.6493	-	-	-	-	-	-	-	-
	2009	HIR	RF	CaLG04	QR3pht02	NCPGR127-NCPGR21	20.58	3.166	-	-	-	-	-	-	-	-
	2009	NDL	RF	CaLG04	QR3pht02	NCPGR127-NCPGR21	15.12	3.8572	-	-	-	-	-	-	-	-
	2009	NDL	RF	CaLG08	QR3pht05	NCPGR164-CaM2187	6.77	1.1573	-	-	-	-	-	-	-	-
	2009	PAT	IR	CaLG04	QR3pht02	NCPGR127-NCPGR21	17.44	2.9407	-	-	-	-	-	-	-	-
	2009	PAT	IR	CaLG06	QR3pht01	NCPGR4-H1I16	9.13	2.4244	-	-	-	-	-	-	-	-
	2009	PAT	RF	CaLG04	QR3pht06	ICCM0257-ICCM0065	2.09	-1.1081	-	-	-	-	-	-	-	-
	2009	PAT	RF	CaLG04	QR3pht02	NCPGR127-NCPGR21	20.26	3.7598	-	-	-	-	-	-	-	-
	2009	PAT	RF	CaLG06	QR3pht04	STMS2-NCPGR93	4.09	0.9319	-	-	-	-	-	-	-	-
	2009	PAT	RF	CaLG06	QR3pht01	NCPGR4-H1I16	6.38	2.3098	-	-	-	-	-	-	-	-
	2009	PAT	RF	CaLG06	QR3pht07	GA26-CaM0399	6.93	4.3802	-	-	-	-	-	-	-	-
Plant width (PWD, cm)	2005	PAT	RF	CaLG05	QR3pwd01	CaM2098-CaM2026	5.67	1.2381	2006	PAT	RF	CaLG06	QR4pwd01	CaM1257-NCPGR200	7.45	-1.4758
	2006	PAT	RF	CaLG06	QR3pwd02	H1I16-GA26	5.43	12.7166	-	-	-	-	-	-	-	-
Primary branches (PBS)	2006	PAT	RF	CaLG06	QR3pbs01	CaM1125-H1F21	6.82	0.1872	-	-	-	-	-	-	-	-
Secondary branches (SBS)	2006	PAT	RF	CaLG04	QR3sbs01	NCPGR236-cpPb-322921	5.69	-0.2741	-	-	-	-	-	-	-	-
	2006	PAT	RF	CaLG04	QR3sbs02	TAA170-NCPGR21	6.09	-0.4102	-	-	-	-	-	-	-	-
	2006	PAT	RF	CaLG07	QR3sbs03	NCPGR171-TA76s	5.53	-0.543	-	-	-	-	-	-	-	-
	2007	PAT	RF	CaLG04	QR3sbs02	TAA170-NCPGR21	6.68	-0.3002	-	-	-	-	-	-	-	-
Phenological
Days to 50% flowering (DF)	2007	PAT	RF	CaLG08	QR3df01	NCPGR164-CaM2187	6.69	-1.856	2010	NDL	IR	CaLG01	QR4df01	TA113-TA122	5.44	-2.4661
	2008	NDL	RF	CaLG06	QR3df02	NCPGR93-NCPGR107	6.22	2.2023	2010	NDL	RF	CaLG01	QR4df01	TA113-TA122	5.31	-2.1051
	2008	PAT	RF	CaLG03	QR3df03	TR2-NCPGR10	7.99	0.9764	2011	HIR	IR	CaLG01	QR4df02	CaM0015-TA203	5.71	2.2117
	2008	PAT	RF	CaLG08	QR3df01	NCPGR164-CaM2187	8.7	-1.0122	-	-	-	-	-	-	-	-
	2008	SEH	RF	CaLG04	QR3df04	TAA170-NCPGR21	17.11	-1.1939	-	-	-	-	-	-	-	-
	2009	DUG	RF	CaLG07	QR3df05	TA76s-TA142	4.59	-4.4866	-	-	-	-	-	-	-	-
	2009	DUG	RF	CaLG08	QR3df01	NCPGR164-CaM2187	8.86	-3.5182	-	-	-	-	-	-	-	-
	2009	HIR	IR	CaLG08	QR3df01	NCPGR164-CaM2187	14.65	-1.4666	-	-	-	-	-	-	-	-
	2009	HIR	RF	CaLG08	QR3df01	NCPGR164-CaM2187	14.54	-1.5257	-	-	-	-	-	-	-	-
	2009	NDL	RF	CaLG08	QR3df01	NCPGR164-CaM2187	8.3	-0.9967	-	-	-	-	-	-	-	-
	2009	PAT	IR	CaLG08	QR3df01	NCPGR164-CaM2187	12.5	-1.8007	-	-	-	-	-	-	-	-
	2009	PAT	RF	CaLG08	QR3df01	NCPGR164-CaM2187	14.67	-2.1165	-	-	-	-	-	-	-	-
	2009	SEH	RF	CaLG08	QR3df01	NCPGR164-CaM2187	5.6	-1.2299	-	-	-	-	-	-	-	-
Days to maturity (DM)	2005	PAT	RF	CaLG08	QR3dm01	NCPGR164-CaM1918	8.16	-1.4916	2010	NDL	IR	CaLG06	QR4dm01	ICCeM15-CaM0317	6.25	-2.2398
	2006	PAT	RF	CaLG08	QR3dm01	NCPGR164-CaM1918	6.04	-1.8158	2010	NDL	RF	CaLG06	QR4dm01	ICCeM15-CaM0317	6.06	-2.2305
	2007	PAT	RF	CaLG08	QR3dm01	NCPGR164-CaM1918	3.66	-1.2409	2011	NDL	IR	CaLG01	QR4dm02	CaM1742-TR43	5.44	1.9739
	2007	PAT	RF	CaLG08	QR3dm01	NCPGR164-CaM1918	3.45	-1.3017	2011	SEH	IR	CaLG05	QR4dm03	CaM2029-TA11	6.75	-1.4305
	2008	SEH	RF	CaLG04	QR3dm02	TAA170-NCPGR21	15.05	-0.995	-	-	-	-	-	-	-
	2009	DUG	RF	CaLG07	QR3dm03	TA76s-TA142	4.27	-4.5496	-	-	-	-	-	-	-	-
	2009	DUG	RF	CaLG08	QR3dm01	NCPGR164-CaM1918	9.37	-3.4566	-	-	-	-	-	-	-	-
	2009	HIR	RF	CaLG01	QR3dm04	TA1-TA30s	5.96	4.7547	-	-	-	-	-	-	-	-
	2009	HIR	RF	CaLG08	QR3dm01	NCPGR164-CaM1918	7.83	-2.2941	-	-	-	-	-	-	-	-
	2009	NDL	RF	CaLG06	QR3dm05	H1I16-GA26	7.38	9.4337	-	-	-	-	-	-	-	-
	2009	PAT	IR	CaLG06	QR3dm05	H1I16-GA26	7.1	3.692	-	-	-	-	-	-	-	-
	2009	PAT	RF	CaLG06	QR3dm05	H1I16-GA26	4.47	4.9253	-	-	-	-	-	-	-	-
	2009	PAT	RF	CaLG08	QR3dm01	NCPGR164-CaM1918	11.13	-1.5654	-	-	-	-	-	-	-	-
	2009	SEH	RF	CaLG08	QR3dm01	NCPGR164-CaM1918	0.07	-0.5726	-	-	-	-	-	-	-	-
Yield and yield related
Pods/plant (POD)	2005	PAT	RF	CaLG04	QR3pod01	NCPGR127-NCPGR21	17.58	-36.1275	-	-	-	-	-	-	-	-
	2006	PAT	RF	CaLG04	QR3pod01	NCPGR127-NCPGR21	19.2	-16.8323	-	-	-	-	-	-	-	-
	2009	PAT	IR	CaLG04	QR3pod01	NCPGR127-NCPGR21	27.19	-18.6545	-	-	-	-	-	-	-	-
	2009	PAT	RF	CaLG04	QR3pod01	NCPGR127-NCPGR21	26.85	-9.0661	-	-	-	-	-	-	-	-
Seeds/pod (SPD)	2006	PAT	RF	CaLG04	QR3spd01	TAA170-NCPGR21	5.93	-0.0343	-	-	-	-	-	-	-	-
	2007	PAT	RF	CaLG01	QR3spd02	NCPGR184-ICCM0009b	9.68	1.1198	-	-	-	-	-	-	-	-
	2007	PAT	RF	CaLG04	QR3spd01	TAA170-NCPGR21	41.36	6.317	-	-	-	-	-	-	-	-
100-seed weight (100SDW, g)	2005	PAT	RF	CaLG01	QR3100sdw01	NCPGR184-ICCM0009b	16.33	1.836	2011	SEH	IR	CaLG08	QR4100sdw01	TA159-CaM2189	5.58	1.396
	2005	PAT	RF	CaLG04	QR3100sdw02	TAA170-NCPGR21	35.61	5.1793	2011	SEH	RF	CaLG08	QR4100sdw01	TA159-CaM2189	5.4	1.3847
	2006	PAT	RF	CaLG01	QR3100sdw01	NCPGR184-ICCM0009b	8.26	1.2593	-	-	-	-	-	-	-	-
	2006	PAT	RF	CaLG04	QR3100sdw02	TAA170-NCPGR21	32.22	3.1886	-	-	-	-	-	-	-	-
	2008	NDL	RF	CaLG04	QR3100sdw02	TAA170-NCPGR21	26.57	5.8442	-	-	-	-	-	-	-	-
	2008	PAT	RF	CaLG01	QR3100sdw01	NCPGR184-ICCM0009b	12.54	1.0451	-	-	-	-	-	-	-	-
	2008	PAT	RF	CaLG04	QR3100sdw02	TAA170-NCPGR21	54.75	6.2903	-	-	-	-	-	-	-	-
	2008	SEH	RF	CaLG04	QR3100sdw02	TAA170-NCPGR21	44.84	6.8604	-	-	-	-	-	-	-	-
	2009	DUG	IR	CaLG01	QR3100sdw01	NCPGR184-ICCM0009b	9.05	0.8308	-	-	-	-	-	-	-	-
	2009	DUG	IR	CaLG04	QR3100sdw02	TAA170-NCPGR21	42.38	4.3143	-	-	-	-	-	-	-	-
	2009	DUG	RF	CaLG01	QR3100sdw01	NCPGR184-ICCM0009b	8.19	0.7424	-	-	-	-	-	-	-	-
	2009	DUG	RF	CaLG04	QR3100sdw03	CaM1684-H1A19	19.88	1.1546	-	-	-	-	-	-	-	-
	2009	DUG	RF	CaLG04	QR3100sdw02	TAA170-NCPGR21	54.54	4.8205	-	-	-	-	-	-	-	-
	2009	HIR	IR	CaLG01	QR3100sdw01	NCPGR184-ICCM0009b	15.75	1.3366	-	-	-	-	-	-	-	-
	2009	HIR	IR	CaLG04	QR3100sdw04	NCPGR27-CaM0507	17.54	1.0322	-	-	-	-	-	-	-	-
	2009	HIR	IR	CaLG04	QR3100sdw02	TAA170-NCPGR21	48.37	5.4574	-	-	-	-	-	-	-	-
	2009	HIR	RF	CaLG01	QR3100sdw01	NCPGR184-ICCM0009b	13.1	1.1144	-	-	-	-	-	-	-	-
	2009	HIR	RF	CaLG04	QR3100sdw05	H1A19-NCPGR231	17.23	1.0304	-	-	-	-	-	-	-	-
	2009	HIR	RF	CaLG04	QR3100sdw02	TAA170-NCPGR21	54.1	5.6093	-	-	-	-	-	-	-	-
	2009	NDL	IR	CaLG04	QR3100sdw02	TAA170-NCPGR21	42.75	7.9218	-	-	-	-	-	-	-	-
	2009	NDL	RF	CaLG04	QR3100sdw02	TAA170-NCPGR21	43.67	7.7053	-	-	-	-	-	-	-	-
	2009	PAT	IR	CaLG01	QR3100sdw01	NCPGR184-ICCM0009b	16.99	1.6517	-	-	-	-	-	-	-	-
	2009	PAT	IR	CaLG04	QR3100sdw06	CaM0507-CaM2093	19.18	1.4637	-	-	-	-	-	-	-	-
	2009	PAT	IR	CaLG04	QR3100sdw02	TAA170-NCPGR21	50.86	6.9889	-	-	-	-	-	-	-	-
	2009	PAT	RF	CaLG01	QR3100sdw01	NCPGR184-ICCM0009b	17.5	1.5188	-	-	-	-	-	-	-	-
	2009	PAT	RF	CaLG04	QR3100sdw02	TAA170-NCPGR21	41.57	4.9297	-	-	-	-	-	-	-	-
	2009	SEH	IR	CaLG04	QR3100sdw02	TAA170-NCPGR21	8.1	1.8853	-	-	-	-	-	-	-	-
	2009	SEH	RF	CaLG04	QR3100sdw02	TAA170-NCPGR21	12.14	2.595	-	-	-	-	-	-	-	-
Biomass (BM, g)	2005	PAT	RF	CaLG06	QR3bm01	TA106-H1I16	6.09	965.035	-	-	-	-	-	-	-	-
	2008	PAT	RF	CaLG01	QR3bm02	CaM0102-CaM0144	6	48.108	-	-	-	-	-	-	-	-
	2008	PAT	RF	CaLG07	QR3bm03	TR24-NCPGR12	7.24	72.3041	-	-	-	-	-	-	-	-
	2009	HIR	RF	CaLG04	QR3bm04	TAA170-NCPGR21	18.06	18.3227	-	-	-	-	-	-	-	-
	2009	PAT	IR	CaLG01	QR3bm05	CaM0144-TA1	5.56	10.2147	-	-	-	-	-	-	-	-
	2009	PAT	RF	CaLG01	QR3bm06	H2A08-CaM0694	8.69	24.6118	-	-	-	-	-	-	-	-
	2009	PAT	RF	CaLG04	QR3bm07	NCPGR236-cpPb-322921	6.71	-8.4767	-	-	-	-	-	-	-	-
Harvest index (HI, %)	2005	PAT	RF	CaLG04	QR3hi01	TAA170-NCPGR21	5.79	-0.8387	-	-	-	-	-	-	-	-
	2005	PAT	RF	CaLG08	QR3hi02	NCPGR164-CaM2187	6.2	-0.5149	-	-	-	-	-	-	-	-
	2006	PAT	RF	CaLG01	QR3hi03	NCPGR184-ICCM0009b	8.07	2.3598	-	-	-	-	-	-	-	-
	2007	PAT	RF	CaLG04	QR3hi04	cpPb-490776-CaM0615	6.19	3.0227	-	-	-	-	-	-	-	-
	2009	HIR	IR	CaLG01	QR3hi05	NCPGR136-NCPGR263	11.99	0.072	-	-	-	-	-	-	-	-
	2009	PAT	RF	CaLG04	QR3hi01	TAA170-NCPGR21	6.09	-0.0275	-	-	-	-	-	-	-	-
	2009	SEH	IR	CaLG04	QR3hi06	Tp684964-NCPGR91	5.57	0.0672	-	-	-	-	-	-	-	-
Yield (YLD, g)	2008	PAT	RF	CaLG01	QR3yld01	CaM0102-CaM0144	6.11	22.5773	2011	NDL	IR	CaLG01	QR4yld01	CaM0694-NCPGR90	5.44	-3.6963
	2009	PAT	IR	CaLG01	QR3yld02	NCPGR263-CaM0403	5.54	6.2142	2011	NDL	RF	CaLG01	QR4yld02	NCPGR136-CaM0015	5.92	-3.1347
	2009	PAT	RF	CaLG01	QR3yld02	NCPGR263-CaM0403	7.08	5.8086	-	-	-	-	-	-	-	-
	2009	HIR	IR	CaLG01	QR3yld02	NCPGR263-CaM0403	16.11	5.6091	-	-	-	-	-	-	-	-
	2009	HIR	RF	CaLG04	QR3yld03	TAA170-NCPGR21	9.98	7.2727	-	-	-	-	-	-	-	-
	2009	NDL	RF	CaLG01	QR3yld01	CaM0102-TA1	6.92	2.0289	-	-	-	-	-	-	-	-
	2009	SEH	RF	CaLG06	QR3yld04	NCPGR93-NCPGR107	5.58	8.258	-	-	-	-	-	-	-	-
	2008	PAT	RF	CaLG01	QR3yld01	CaM0102-TA1	6.13	94.1946	-	-	-	-	-	-	-	-
	2009	PAT	IR	CaLG01	QR3yld02	CaM0046-CaM0403	5.54	103.532	-	-	-	-	-	-	-	-
	2009	PAT	RF	CaLG01	QR3yld02	CaM0046-CaM0403	7.08	96.7753	-	-	-	-	-	-	-	-
Transpiration related traits
Delta carbon ratio (δ13C)	2008	PAT	RF	CaLG04	QR3δ13C01	Tp684964-NCPGR91	7.74	0.3454	-	-	-	-	-	-	-	-
Drought indices
Drought tolerance indices (DTI)	2009	HIR	-	CaLG04	QR3dti01	NCPGR127-TAA170	4.93	0.1851	2011	NDL		CaLG01	QR4dti01	NCPGR136-CaM0015	6.95	-0.1088
	2009	HIR	-	CaLG01	QR3dti02	NCPGR263-CaM0046	9.75	1.2677	-	-	-	-	-	-	-	-
	2009	PAT	-	CaLG01	QR3dti03	CaM0015-CaM0403	9.28	0.0614	-	-	-	-	-	-	-	-
	2009	PAT	-	CaLG04	QR3dti04	ICCM0250-ICCM0069	7.08	-0.0452	-	-	-	-	-	-	-	-
	2009	PAT	-	CaLG04	QR3dti05	TR11-GA24	5.99	-0.121	-	-	-	-	-	-	-	-
Drought susceptibility indices (DSI)	2009	HIR	-	CaLG01	QR3dsi01	NCPGR263-CaM0046	6	1.2677	-	-	-	-	-	-	-	-
aPAT - Patancheru; DUG - Durgapura; HIR - Hiriyur; NDL - Nandyal; SEH - Sehore; bCC - Cylinder culture; IR - Irrigated; RF - Ranifed; cPhenotypic variation explained;
