# Supplementary material for: Genetic dissection of drought tolerance in chickpea (Cicer arietinum L.)
Source: Theor Appl Genet. 2013 Dec 11;127(2):445–62. doi: 10.1007/s00122-013-2230-6 (PMC3910274; doi:10.1007/s00122-013-2230-6)
Supplement: Supplementary file 10 — ESM Table S10: Summary of epistatic QTLs for various drought tolerance related traits identified using QTLNetwork on ICCRIL03 (ICC 4958 × ICC 1882) and ICCRIL04 (ICC 283 × ICC 8261) (XLSX 14 kb) [file 122_2013_2230_MOESM10_ESM.xlsx]

## Sheet: ESM Table 10
ESM Table 10: Summary of epistatic QTLs (E-QTLs) for various drought tolerence related traits identified using QTLNetwork on ICCRIL03 and ICCRIL04
	ICCRIL03 (ICC 4958 × ICC 1882)											ICCRIL04 (ICC 283 × ICC 8261)
Trait	Year	Locationa	Environmentb	LG	QTL name	Marker interval 1	LG	Marker interval 2	Ac	p-value	PVEd (%)	Year	Locationa	Environmentb	LG	QTL name	Marker interval 1	LG	Marker interval 2	Ac	p-value	PVEd (%)
Root traits
Rooting depth (RDp, cm)	2005	PAT	CC	CaLG05	QR3rdp01	NCPGR40-NCPGR228	CaLG06	CaM1760-NCPGR4	-10.358	0	15.19	-	-	-	-		-	-	-	-	-
Morphological traits
Secondary branches (SBS)	2007	PAT	RF	CaLG03	QR3sbs01	CaM0157-CaM0326	CaLG07	CaM2041-CaM1417	0.2861	0	9.12	2006	PAT	RF	CaLG01	QR4sbs01	NCPGR136-CaM0015	CaLG01	TA8-TR43II	-0.39	0	10.47
Plant height (PHT, cm)	-	-	-	-		-	-	-	-	-	-	2005	PAT	RF	CaLG08	QR4pht01	CaM1193-NCPGR146	CaLG08	TA159-CaM2189	-2.0013	3e-05	6.5
	-	-	-	-		-	-	-	-	-	-	2011	SEH	RF	CaLG01	QR4pht02	NCPGR90-NCPGR136	CaLG06	NCPGR229-NCPGR107	2.0854	1e-06	8.51
Plant width (PWD, cm)	-	-	-	-		-	-	-	-	-	-	2005	PAT	RF	CaLG05	QR4pwd01	H4H02-CaM0964	CaLG05	GA102-CaM1517	3.3244	0	11
Phenological traits
Days to 50% flowering (DF)	2007	PAT	RF	CaLG05	QR3df01	NCPGR176-NCPGR105	CaLG07	TA180-ICCM197a	2.63	1.2e-05	7.2	-	-	-	-		-	-	-	-	-	-
	2009	DUG	RF	CaLG07	QR3df02	TA76s-TA142	CaLG08	NCPGR164-CaM2187	4.0205	0.000129	4.72	-	-	-	-		-	-	-	-	-	-
Days to maturity (DM)	2009	DUG	RF	CaLG07	QR3dm01	TA76s-TA142	CaLG08	NCPGR164-CaM2187	4.136	0.00014	4.66	2005	PAT	RF	CaLG01	QR4dm01	TA8-TR43II	CaLG08	TA159-CaM2189	-2.5283	0	10.74
	-	-	-	-	-	-	-	-	-	-	-	2011	PAT	RF	CaLG06	QR4dm02	CaM1530-CaM1431	CaLG08	TA118-TS45	1.622	0.001083	4.4
Yield related Traits
100-seed weight (100SDW, g)	2005	PAT	RF	CaLG01	QR3100sdw01	NCPGR184-ICCM0009b	CaLG04	TAA170-NCPGR21	1.2391	0.008396	1.58	2006	PAT	RF	CaLG08	QR4100sdw01	NCPGR146-NCPGR118	CaLG08	TA159-CaM2189	-2.0558	0	9.47
	2006	PAT	RF	CaLG01	QR3100sdw01	NCPGR184-ICCM0009b	CaLG04	TAA170-NCPGR21	0.9003	0.01729	1.48	2010	DUG	RF	CaLG07	QR4100sdw02	cp679660-NCPGR249	CaLG08	CaM2063-TA159	1.0051	2.5e-05	7.1
	2008	PAT	RF	CaLG01	QR3100sdw01	NCPGR184-ICCM0009b	CaLG04	TAA170-NCPGR21	0.8054	0.033537	0.75	2010	NDL	IR	CaLG02	QR4100sdw03	TR19-NCPGR193	CaLG05	CaM2029-TA11	-3.2388	0	13.25
	2009	DUG	IR	CaLG01	QR3100sdw01	NCPGR184-ICCM0009b	CaLG04	TAA170-NCPGR21	0.8427	0.030828	1.05	2010	NDL	RF	CaLG02	QR4100sdw03	TR19-NCPGR193	CaLG05	CaM2029-TA11	-3.1991	0	12.58
	2009	DUG	RF	CaLG01	QR3100sdw01	NCPGR184-ICCM0009b	CaLG04	TAA170-NCPGR21	1.06	0.001595	1.59	2011	HIR	RF	CaLG02	QR4100sdw04	GA20-GA16	CaLG03	CISP105-TS5	1.2117	0.000161	5.77
	2009	HIR	IR	CaLG01	QR3100sdw01	NCPGR184-ICCM0009b	CaLG04	TAA170-NCPGR21	1.0682	0.006989	1.21	-	-	-	-		-	-	-	-	-	-
	2009	HIR	RF	CaLG01	QR3100sdw01	NCPGR184-ICCM0009b	CaLG04	TAA170-NCPGR21	0.8238	0.022717	0.8	-	-	-	-		-	-	-	-	-	-
	2009	PAT	IR	CaLG01	QR3100sdw01	NCPGR184-ICCM0009b	CaLG04	TAA170-NCPGR21	1.5735	0.000848	1.66	-	-	-	-		-	-	-	-	-	-
	2009	PAT	RF	CaLG01	QR3100sdw01	NCPGR184-ICCM0009b	CaLG04	TAA170-NCPGR21	0.994	0.016994	1.15	-	-	-	-		-	-	-	-	-	-
Biomass (BM, g)	2005	PAT	RF	CaLG03	QR3bm01	H3C06-CaM2031	CaLG03	CaM1376-CaM0520	179.065	6e-06	6.13	-	-	-	-		-	-	-	-	-	-
	2007	PAT	RF	CaLG04	QR3bm02	CaM1684-H1A19	CaLG04	H1B17-ICCM0068	434.324	0	6.13	-	-	-	-		-	-	-	-	-	-
	2008	DUG	RF	CaLG01	QR3bm03	ICCM0009b-ICCM0009a	CaLG04	TR8-CaM1903	3.3439	0	10.83	-	-	-	-		-	-	-	-	-	-
Harvest index (HI, %)	2006	PAT	RF	CaLG03	QR3hi01	CaM0120-CaM1024	CaLG03	CaM1376-CaM0520	1.7755	0.000234	4.81	2011	NDL	RF	CaLG01	QR4hi01	CaM1742-TR43	CaLG07	ICCeM33-cp677304	-0.0328	1e-06	9.57
	2006	PAT	RF	CaLG03	QR3hi01	CaM0120-CaM1024	CaLG03	CaM0520-CaM0998	-2.558	0	7.87	-	-	-	-		-	-	-	-	-
Pods/plant (POD)	2007	PAT	RF	CaLG03	QR3pod01	CaM1232-ICCeM050	CaLG07	CaM2041-CaM1417	12.9211	0	12.51	-	-	-	-		-	-	-	-	-
Seeds/pod (SPD)	2007	PAT	RF	CaLG01	QR3spd01	NCPGR184-ICCM0009b	CaLG04	TAA170-NCPGR21	1.2018	0.020623	1.27	-	-	-	-		-	-	-	-	-
Yield (YLD, g)	2009	HIR	RF	CaLG01	QR3yld01	cpPb-679915-CaM0393	CaLG03	CaM2031-NCPGR268	-8.9463	0	9.86	2011	NDL	RF	CaLG01	QR4yld01	NCPGR136-CaM0015	CaLG07	ICCeM35-ICCeM33	-2.7479	0.00246	3.57
Drought Indices
Drought tolerance indices (DTI)	2009	NAN	-	CaLG06	QR3dti01	TA106-H1I16	CaLG07	CaM2131-NCPGR19	-0.3675	1e-06	9.25	-	-	-	-		-	-	-	-	-	-
Drought susecptible indices (DSI)	-	-	-	-	QR3dsi01	-	-	-	-	-	-	2011	SEH	-	CaLG02	QR4dsi01	H1H011-H1P092	CaLG04	ICCeM58-CaM2093	-0.3818	1.9e-05	7.3
aPAT - Patancheru; DUG - Durgapura; HIR - Hiriyur; NDL - Nandyal; SEH - Sehore; bCC - Cylinder culture; IR - Irrigated; RF - Ranifed; cThe estimated additive effect; dPhenotypic variation explained;
