# Supplementary material for: Genetic dissection of drought tolerance in chickpea (Cicer arietinum L.)
Source: Theor Appl Genet. 2013 Dec 11;127(2):445–62. doi: 10.1007/s00122-013-2230-6 (PMC3910274; doi:10.1007/s00122-013-2230-6)
Supplement: Supplementary file 11 — ESM Table S11: Two and three loci epistatic interactions identified by Genotype Matrix Mapping program (GMM program) on ICCRIL03 (ICC 4958 × ICC 1882) (XLSX 126 kb) [file 122_2013_2230_MOESM11_ESM.xlsx]

## Sheet: ESM Table 11
ESM Table 11: Two and three loci epistatic interactions identified by Genotype Matrix Mapping (GMM) on ICCRIL03 (ICC 4958 × ICC 1882)
Trait	Year	Locationa	Environmentb	Search range	F value	Corresponding individuals		Other individuals		PVE (R2 %)c	No. of interacted loci	Significant locus/allele combination
						No. of plants	Phenotypic mean value	No. of plants	Phenotypic mean value
Root traits
Root length density (RLD, cm cm-3)	2005	PAT	CC	3.38786	33.8786	8	9.29375	61	7.289	31.4074	3	TA127(BB) TA180(BB) ICCM0065(BB)
	2007	PAT	CC	4.03511	36.8355	7	32.9	63	22.6	33.2279	3	TR5(AA) TA180(BB) CaM2158(AA)
	2007	PAT	CC	4.03511	39.7146	11	31.1818	97	22.7093	25.8779	3	TA25(AA) TA180(BB) CaM2158(AA)
	2007	PAT	CC	4.03511	38.5996	10	31.47	85	22.7776	27.7916	3	H1H14(AA) TA180(BB) CaM2158(AA)
	2007	PAT	CC	4.03511	38.1134	11	31.1818	102	22.8333	24.2149	3	CaM1399(AA) TA180(BB) CaM2158(AA)
	2007	PAT	CC	4.03511	40.3511	10	31.8	80	22.8613	29.7154	3	H5B04(AA) TA180(BB) NCPGR176(AA)
	2007	PAT	CC	4.03511	37.7861	10	31.43	71	22.4254	30.6283	3	H5B04(AA) TA180(BB) TR18(AA)
	2007	PAT	CC	4.03511	38.0119	9	31.9667	99	22.9889	24.9554	3	NCPGR264(AA) TA180(BB) CaM2158(AA)
	2007	PAT	CC	4.03511	36.4048	10	31.47	102	22.8725	23.4971	3	NCPGR209(AA) TA180(BB) CaM2158(AA)
Root dry weight (RDW, g)	2005	PAT	CC	3.20423	32.0423	26	9.21804	113	10.7867	17.7711	3	H3F08(AA) TR2(AA) NCPGR184(AA)
	2007	PAT	CC	3.50252	35.0252	12	10.5411	112	8.08927	20.7279	3	H3C11(BB) CaM0636(BB) GA119(AA)
Rooting depth (RDp, cm)	2005	PAT	CC	2.85948	26.2286	11	25.1455	108	21.6168	16.8722	3	TA106(AA) TA14(BB) Tp684964(AA)
	2005	PAT	CC	2.85948	28.5948	21	19.7723	114	22.4383	16.4472	3	CaM1760(BB) H6G10(BB) CaM0157(BB)
	2007	PAT	CC	2.93516	26.894	18	11.2365	148	9.81563	10.718	3	H5B04(AA) ICCM0104(BB) NCPGR91(AA)
	2007	PAT	CC	2.93516	29.3516	15	11.6729	100	10.0236	19.0292	3	TR24(AA) TA132(BB) TA1(BB)
	2007	PAT	CC	2.93516	27.1977	12	11.9211	99	10.1671	16.9191	3	TAA170(BB) TS58s(AA) TA1(BB)
	2007	PAT	CC	2.93516	27.8496	19	11.4535	95	10.0512	17.8492	3	ICCeM058(BB) TA132(BB) TA1(BB)
	2007	PAT	CC	2.93516	26.6609	10	11.9249	105	10.0868	17.4006	3	TA132(BB) CaCISR2(AA) TA1(BB)
	2007	PAT	CC	2.93516	27.1596	12	11.7806	101	10.0283	18.1455	3	TA132(BB) CaM0142(AA) TA1(BB)
	2007	PAT	CC	2.93516	26.9622	11	11.7648	90	9.9857	19.8172	3	TA132(BB) TA110(AA) TA1(BB)
	2007	PAT	CC	2.93516	28.1838	7	12.1979	74	10.0172	24.3939	3	CaM1684(BB) cpPb-490776(AA) TA1(BB)
	2007	PAT	CC	2.93516	28.4582	10	11.9521	92	10.0799	20.2078	3	cpPb-490776(AA) CaM0293(AA) TA1(BB)
	2007	PAT	CC	2.93516	26.907	24	11.3679	94	9.93504	17.3283	3	TA1(BB) CaM0393(BB) NCPGR184(BB)
Root surface area (RSA, cm2)	2005	PAT	CC	4.19029	39.0769	22	42.4114	176	30.153	15.7709	3	CaM1918(BB) TA142(BB) NCPGR30(AA)
	2005	PAT	CC	4.19029	38.989	23	42.237	171	30.3218	15.9502	3	CaM1918(BB) TA142(BB) ICCM0069(AA)
	2005	PAT	CC	4.19029	39.9428	24	41.6104	167	30.0786	16.5705	3	CaM1918(BB) TA142(BB) TR20(AA)
	2005	PAT	CC	4.19029	38.8767	23	41.8739	187	30.1129	14.9316	3	CaM1918(BB) NCPGR19(BB) TAA170(AA)
	2005	PAT	CC	4.19029	37.7166	5	53.26	44	29.5795	42.0255	3	STMS12(BB) GA26(AA) STMS11(AA)
	2005	PAT	CC	4.19029	38.4791	5	53.26	43	29.6665	42.9734	3	STMS12(BB) GA26(AA) GA24(AA)
	2005	PAT	CC	4.19029	38.1863	7	49.3	45	29.2991	40.8893	3	STMS12(BB) GA26(AA) NCPGR21(AA)
	2005	PAT	CC	4.19029	41.9029	7	49.1786	182	30.0712	16.8833	3	ICCM199c(BB) NCPGR236(BB) CaM2093(AA)
	2005	PAT	CC	4.19029	38.6349	6	51	190	30.2366	15.3571	3	ICCM199c(BB) NCPGR236(BB) H1B17(AA)
	2007	PAT	CC	4.36179	41.9674	2	0	80	16.16	31.8942	3	GA26(BB) TA42(AA) TA206(AA)
	2007	PAT	CC	4.36179	43.6179	6	5.9	67	15.1761	33.7233	3	CaM1765(BB) TA194(BB) TA1(BB)
Root volume (RV, cm3)	2005	PAT	CC	4.34799	43.3153	11	0.96	155	0.735548	19.462	3	ICCM0104(BB) cpPb-679915(BB) ICCM0009a(AA)
	2005	PAT	CC	4.34799	43.3153	11	0.96	155	0.735548	19.462	3	ICCM0104(BB) cpPb-679915(BB) ICCM0009b(AA)
	2005	PAT	CC	4.34799	43.3198	11	0.96	156	0.734679	19.4536	3	ICCM0104(BB) cpPb-679216(BB) ICCM0009a(AA)
	2005	PAT	CC	4.34799	43.3198	11	0.96	156	0.734679	19.4536	3	ICCM0104(BB) cpPb-679216(BB) ICCM0009b(AA)
	2005	PAT	CC	4.34799	43.4799	11	0.96	156	0.734487	19.5306	3	ICCM0104(BB) cpPb-682106(BB) ICCM0009a(AA)
	2005	PAT	CC	4.34799	43.4799	11	0.96	156	0.734487	19.5306	3	ICCM0104(BB) cpPb-682106(BB) ICCM0009b(AA)
	2005	PAT	CC	4.34799	43.3198	11	0.96	156	0.734679	19.4536	3	ICCM0104(BB) cpPb-677690(BB) ICCM0009a(AA)
	2005	PAT	CC	4.34799	43.3198	11	0.96	156	0.734679	19.4536	3	ICCM0104(BB) cpPb-677690(BB) ICCM0009b(AA)
	2005	PAT	CC	4.34799	39.225	13	0.932308	160	0.732437	17.4788	3	H5A04(BB) cpPb-682106(BB) ICCM0009a(AA)
	2005	PAT	CC	4.34799	39.225	13	0.932308	160	0.732437	17.4788	3	H5A04(BB) cpPb-682106(BB) ICCM0009b(AA)
	2007	PAT	CC	3.55601	33.4876	18	0.695556	139	0.551942	16.6155	3	TA3(BB) NCPGR31(AA) NCPGR184(AA)
	2007	PAT	CC	3.55601	33.2563	20	0.45	130	0.584692	17.0468	3	CaM0111(AA) TA5(AA) GA20(AA)
	2007	PAT	CC	3.55601	34.6703	23	0.460435	127	0.589213	17.8391	3	CaM0111(AA) CaM0848(AA) GA20(AA)
	2007	PAT	CC	3.55601	32.0097	18	0.442222	127	0.583386	16.8891	3	ICCM199c(AA) H4H02(AA) GA20(AA)
	2007	PAT	CC	3.55601	35.5601	17	0.432941	126	0.583571	18.7374	3	ICCM199c(AA) TA5(AA) GA20(AA)
	2007	PAT	CC	3.55601	33.0123	19	0.447368	122	0.586393	17.8995	3	ICCM199c(AA) CaM0848(AA) GA20(AA)
Root dry weight / Total plant dry weight ratio (RTR, %)	2005	PAT	CC	3.53748	33.7585	11	112.514	93	99.9857	23.2512	3	NCPGR141(AA) TAA194(BB) TA1(BB)
	2005	PAT	CC	3.53748	34.5383	7	113.619	53	98.8615	34.9954	3	CaM0157(AA) TAA194(BB) TA1(BB)
	2005	PAT	CC	3.53748	35.3748	10	112.5	78	99.9956	27.2402	3	CaM2031(AA) TAA194(BB) TA1(BB)
	2007	PAT	CC	4.43189	44.3189	6	79.7767	93	100.653	28.9949	3	TA3(AA) CaM1918(BB) TA106(BB)
Morphological traits
Shoot dry weight (SDW, g)	2005	PAT	CC	3.55282	34.5634	24	0.315417	142	0.250563	15.788	3	CaM1417(BB) NCPGR91(AA) STMS11(AA)
	2005	PAT	CC	3.55282	31.9932	11	0.177273	193	0.268964	12.8052	3	NCPGR4(BB) NCPGR107(AA) CaM1742(AA)
	2005	PAT	CC	3.55282	32.9896	11	0.177273	192	0.269271	13.2392	3	NCPGR4(BB) NCPGR107(AA) NCPGR263(AA)
	2005	PAT	CC	3.55282	35.5282	32	0.296875	106	0.240943	16.562	3	STMS11(AA) CaM1568(BB) CaM0204(BB)
	2005	PAT	CC	3.55282	33.5795	49	0.228367	119	0.277899	15.7798	3	NCPGR21(BB) cpPb-676868(BB) H1B17(BB)
	2007	PAT	CC	3.67947	36.7947	38	866.498	165	1005.36	14.5943	3	CaM2131(BB) TAA170(BB) NCPGR10(BB)
	2007	PAT	CC	3.67947	33.6727	62	1061.61	81	945.779	16.4607	2	cpPb-682328(BB) TAA170(AA)
	2007	PAT	CC	3.67947	34.0541	32	1104.48	108	965.636	16.7525	3	cpPb-682328(BB) TAA170(AA) CaM1742(BB)
	2007	PAT	CC	3.67947	33.8105	28	1111.33	90	961.342	19.5393	3	cpPb-682328(BB) TAA170(AA) CaM0403(BB)
	2007	PAT	CC	3.67947	36.3468	29	1107.01	93	945.369	21.7643	3	cpPb-680552(AA) TAA170(AA) CaM0403(BB)
	2007	PAT	CC	3.67947	33.9698	25	1115.37	175	958.473	13.7695	3	TAA170(AA) NCPGR144(BB) ICCM0297(BB)
	2007	PAT	CC	3.67947	35.3521	14	1161.94	121	950.898	19.756	3	TAA170(AA) NCPGR144(BB) TA1(BB)
Plant height (PHT, cm)	2009	DUG	RF	3.98157	36.503	16	3.3375	80	2.81437	17.0587	3	TA142(BB) GA26(AA) NCPGR4(AA)
	2009	DUG	RF	3.98157	39.8157	16	3.3625	82	2.80915	18.9218	3	TA142(BB) GA26(AA) NCPGR202(AA)
	2009	HIR	IR	4.66063	45.6661	2	0	69	1.56522	38.0756	3	GA26(BB) TA42(AA) TA37(AA)
	2009	HIR	IR	4.66063	42.5635	2	0	80	1.5775	32.9107	3	GA26(BB) TA42(AA) TA206(AA)
	2009	HIR	IR	4.66063	46.6063	6	0.533333	67	1.54328	36.9168	3	CaM1765(BB) TA194(BB) TA1(BB)
	2009	NDL	IR	4.09762	40.9762	19	45.1974	125	39.1354	20.7893	3	NCPGR189(BB) CaM2093(AA) cpPb-489318(BB)
	2009	NDL	RF	23.4182	234.182	2	0	69	34.6609	76.5393	3	GA26(BB) TA42(AA) TA37(AA)
	2009	NDL	RF	23.4182	218.993	2	0	80	34.5125	72.5253	3	GA26(BB) TA42(AA) TA206(AA)
	2009	PAT	IR	3.6564	33.2745	15	46.1733	84	38.0577	23.737	3	CaM2041(BB) STMS2(AA) TA34(AA)
	2009	PAT	IR	3.6564	33.0614	5	52.58	76	38.0658	26.9526	3	GA26(BB) NCPGR233(BB) CaM0694(AA)
	2009	PAT	IR	3.6564	35.6664	5	52.58	71	37.8768	29.6777	3	GA26(BB) ICCM0202(BB) CaM0694(AA)
	2009	PAT	IR	3.6564	33.5582	5	52.58	75	37.9847	27.3817	3	GA26(BB) TA5(BB) CaM0694(AA)
	2009	PAT	IR	3.6564	36.564	4	53.6375	72	37.6035	28.9424	3	GA26(BB) CaM2098(BB) CaM0694(AA)
	2009	PAT	RF	3.89319	36.2652	24	30.2437	151	35.2099	16.3161	3	H1H14(AA) H1I16(BB) TAA170(BB)
	2009	PAT	RF	3.89319	35.9174	34	30.9809	159	35.2997	14.8779	3	H1I16(BB) NCPGR202(BB) TAA170(BB)
	2009	PAT	RF	3.89319	35.7007	15	39.6733	114	34.1654	19.9152	3	cpPb-680552(AA) NCPGR268(AA) cpPb-677038(BB)
	2009	PAT	RF	3.89319	35.4534	15	39.6733	124	33.9065	19.3382	3	cpPb-680552(AA) NCPGR268(AA) cpPb-490962(BB)
	2009	PAT	RF	3.89319	35.4943	15	39.6733	124	33.9024	19.3613	3	cpPb-680552(AA) NCPGR268(AA) cpPb-679323(BB)
	2009	PAT	RF	3.89319	35.499	15	39.6733	124	33.902	19.3639	3	cpPb-680552(AA) NCPGR268(AA) cpPb-171485(BB)
	2009	PAT	RF	3.89319	35.2471	15	39.6733	122	33.8799	19.4843	3	cpPb-680552(AA) NCPGR268(AA) cpPb-677798(BB)
	2009	PAT	RF	3.89319	37.3831	16	39.7062	124	33.781	20.168	3	cpPb-680552(AA) NCPGR268(AA) ICCM0009a(BB)
	2009	PAT	RF	3.89319	37.3831	16	39.7062	124	33.781	20.168	3	cpPb-680552(AA) NCPGR268(AA) ICCM0009b(BB)
	2009	PAT	RF	3.89319	38.9319	84	32.2798	136	35.661	14.3619	2	NCPGR21(BB) TAA170(BB)
	2009	PAT	RF	3.89319	37.3258	24	29.8208	184	34.9997	14.5162	3	TAA170(BB) NCPGR273(AA) ICCM0009a(AA)
	2009	PAT	RF	3.89319	37.3258	24	29.8208	184	34.9997	14.5162	3	TAA170(BB) NCPGR273(AA) ICCM0009b(AA)
	2009	SEH	IR	4.59686	42.9431	41	34.1195	129	37.8473	19.4023	3	NCPGR164(AA) NCPGR141(BB) CaM2181(BB)
	2009	SEH	IR	4.59686	41.9034	33	40.2212	157	36.1713	17.3464	2	NCPGR164(BB) NCPGR21(AA)
	2009	SEH	IR	4.59686	41.992	24	40.8083	162	36.2994	17.6887	3	NCPGR164(BB) NCPGR21(AA) ICCM0068(AA)
	2009	SEH	IR	4.59686	41.7623	26	40.6923	151	36.255	18.3433	3	NCPGR164(BB) NCPGR21(AA) NCPGR231(AA)
	2009	SEH	IR	4.59686	41.4715	23	40.9261	145	36.2421	19.0189	3	NCPGR164(BB) TAA170(AA) NCPGR231(AA)
	2009	SEH	IR	4.59686	42.9272	36	40.3639	155	36.2529	17.5714	3	TA142(AA) TAA170(AA) TA103(AA)
	2009	SEH	IR	4.59686	41.4393	57	39.3509	152	36.0237	15.8731	3	NCPGR21(AA) TAA170(AA) CaM2093(AA)
	2009	SEH	IR	4.59686	45.9686	73	38.9548	124	35.6629	18.2403	3	NCPGR21(AA) CaM0923(AA) CaM2093(AA)
	2009	SEH	IR	4.59686	41.4534	72	38.9444	123	35.6707	16.8206	3	NCPGR21(AA) CaM0923(AA) TR20(AA)
	2009	SEH	IR	4.59686	43.0835	69	38.9638	120	35.6733	17.8461	3	TAA170(AA) CaM0923(AA) CaM2093(AA)
	2009	SEH	RF	4.18625	39.1481	22	40.5864	122	35.6197	19.1115	3	TA3(BB) STMS11(AA) CaM0713(AA)
	2009	SEH	RF	4.18625	38.5254	6	42.75	29	34.381	51.0628	3	TA180(AA) CaM0421(AA) cpPb-680552(AA)
	2009	SEH	RF	4.18625	38.7451	58	38.4172	104	34.8288	18.1283	3	TAA170(AA) cpPb-682025(AA) cpPb-676868(AA)
	2009	SEH	RF	4.18625	41.8625	55	38.4236	94	34.6856	20.8648	3	TAA170(AA) cpPb-676868(AA) CaM0923(AA)
	2009	SEH	RF	4.18625	38.0594	44	39.1045	166	35.0057	14.654	3	TAA170(AA) ICCeM050(AA) NCPGR100(AA)
	2009	SEH	RF	4.18625	39.8404	34	39.3471	150	34.8267	16.8841	3	CaM1903(AA) CaM0923(AA) CaM0003(AA)
Plant width (PWD, cm)	2007	PAT	RF	4.06489	39.4443	4	26.8546	59	20.7071	37.0547	3	TA180(BB) cpPb-680552(AA) ICCeM058(BB)
	2007	PAT	RF	4.06489	40.6489	5	26.6307	60	20.7631	37.2813	3	TA180(BB) cpPb-680552(AA) NCPGR7(BB)
	2007	PAT	RF	4.06489	37.9641	13	24.8341	104	20.6559	23.3523	3	TA106(AA) GA24(AA) NCPGR268(BB)
Primary branches (PBS)	2005	PAT	RF	2.73906	26.5127	17	3.42941	124	2.71613	14.8085	3	TA25(BB) H2A08(AA) cpPb-677672(AA)
	2005	PAT	RF	2.73906	25.9892	18	3.40556	129	2.73333	13.9604	3	TA25(BB) H2A08(AA) cpPb-490962(AA)
	2005	PAT	RF	2.73906	25.9892	18	3.40556	129	2.73333	13.9604	3	TA25(BB) H2A08(AA) cpPb-679323(AA)
	2005	PAT	RF	2.73906	26.2856	18	3.40556	128	2.72891	14.2183	3	TA25(BB) H2A08(AA) cpPb-171485(AA)
	2005	PAT	RF	2.73906	27.3906	7	1.75714	136	2.85221	15.0781	3	CaM1918(AA) ICCM197a(AA) cpPb-677672(BB)
	2005	PAT	RF	2.73906	24.8077	11	2.02727	119	2.87479	14.9227	3	CaM1918(AA) TS58s(AA) cpPb-677672(BB)
	2005	PAT	RF	2.73906	26.0347	14	2.07143	149	2.84161	12.7006	3	CaM1918(AA) H3C06(AA) cpPb-677672(BB)
	2005	PAT	RF	2.73906	25.8171	4	1.65	55	2.84545	28.4575	3	CaM0421(AA) GA119(AA) cpPb-679915(BB)
	2005	PAT	RF	2.73906	25.8171	4	1.65	55	2.84545	28.4575	3	CaM0421(AA) GA119(AA) cpPb-679216(BB)
	2005	PAT	RF	2.73906	25.8171	4	1.65	55	2.84545	28.4575	3	CaM0421(AA) GA119(AA) cpPb-682106(BB)
	2005	PAT	RF	2.73906	25.8171	4	1.65	55	2.84545	28.4575	3	CaM0421(AA) GA119(AA) cpPb-677690(BB)
	2005	PAT	RF	2.73906	26.6621	14	2.14286	125	2.8664	15.0583	3	TA132(AA) TS71(AA) cpPb-677038(BB)
	2005	PAT	RF	2.73906	24.7905	15	2.18	137	2.86715	13.0387	3	TA132(AA) TS71(AA) cpPb-679323(BB)
Secondary branches (SBS)	2006	PAT	RF	3.58511	34.9713	14	3401.32	71	5005.51	27.9323	3	CaM2187(AA) TAA170(BB) CaM0157(AA)
	2006	PAT	RF	3.58511	32.4948	24	5616.69	142	4506	14.7923	3	CaM1417(BB) NCPGR91(AA) STMS11(AA)
	2006	PAT	RF	3.58511	33.0762	11	3200.3	192	4833.33	13.2613	3	NCPGR4(BB) NCPGR107(AA) NCPGR263(AA)
	2006	PAT	RF	3.58511	35.8511	32	5292.98	106	4323.18	16.0589	3	STMS11(AA) CaM1568(BB) CaM0204(BB)
	2006	PAT	RF	3.58511	33.1966	49	4122.78	119	4990.19	15.6233	3	NCPGR21(BB) cpPb-676868(BB) H1B17(BB)
Phenological traits
Days to 50% flowering (DF)	2005	PAT	RF	4.04618	39.1466	20	53.65	101	48.4851	23.4882	3	H5B04(BB) NCPGR127(BB) TA1(AA)
	2005	PAT	RF	4.04618	36.8766	19	53.6316	117	48.641	20.4097	3	H3E052(BB) NCPGR127(BB) TA1(AA)
	2005	PAT	RF	4.04618	37.8455	19	53.5789	118	48.5169	20.6428	3	NCPGR264(BB) NCPGR127(BB) TA1(AA)
	2005	PAT	RF	4.04618	38.5229	20	53.65	120	48.625	20.69	3	NCPGR209(BB) NCPGR127(BB) TA1(AA)
	2005	PAT	RF	4.04618	39.0646	48	46.7917	120	50.2667	18.0387	3	NCPGR164(AA) NCPGR233(BB) TA116(BB)
	2005	PAT	RF	4.04618	36.8464	41	46.561	84	50.369	21.5075	3	NCPGR164(AA) TA5(BB) TA42(BB)
	2005	PAT	RF	4.04618	40.4618	51	46.9412	118	50.4068	18.5384	3	NCPGR164(AA) TA5(BB) TA116(BB)
	2006	PAT	RF	3.5756	33.3975	38	43.3684	76	45.3553	20.8215	3	TS57(AA) H1H14(AA) NCPGR164(AA)
	2006	PAT	RF	3.5756	32.6857	39	46.1282	109	43.9358	17.1679	3	H1H14(BB) CaM1274(BB) CaM1760(BB)
	2006	PAT	RF	3.5756	34.4503	35	46.3143	120	44.0833	17.1666	3	H1H14(BB) NCPGR264(BB) NCPGR164(BB)
	2006	PAT	RF	3.5756	32.2446	38	46.1842	120	44.0833	15.9141	3	H1H14(BB) NCPGR209(BB) NCPGR164(BB)
	2006	PAT	RF	3.5756	32.6223	22	46.6818	105	44.1143	19.357	3	H1H14(BB) STMS11(BB) TA1(AA)
	2006	PAT	RF	3.5756	32.2365	19	46.9474	127	44.1732	17.131	3	NCPGR209(BB) NCPGR21(BB) TA1(AA)
	2006	PAT	RF	3.5756	32.3538	24	46.5417	165	44.1152	13.7364	3	NCPGR89(BB) H1I16(AA) NCPGR176(AA)
	2006	PAT	RF	3.5756	35.1466	25	46.8	107	44.2617	19.0725	3	CaM1918(BB) cpPb-490874(BB) CaM0391(BB)
	2006	PAT	RF	3.5756	32.1864	26	46.6923	139	44.1942	15.3236	3	CaM1918(BB) NCPGR176(AA) CaM0391(BB)
	2006	PAT	RF	3.5756	35.756	26	46.8077	144	44.1597	16.4904	3	CaM1918(BB) NCPGR233(AA) CaM0391(BB)
	2006	PAT	RF	3.5756	32.2901	26	46.7308	146	44.2123	14.8171	3	CaM1918(BB) H2J09(AA) CaM0391(BB)
	2006	PAT	RF	3.5756	32.4045	26	46.7308	145	44.2138	14.928	3	CaM1918(BB) TA5(AA) CaM0391(BB)
	2006	PAT	RF	3.5756	32.422	28	46.6429	81	44.2099	20.1033	3	CaM1918(BB) CaM0391(BB) TA6(BB)
	2007	PAT	RF	3.50473	31.6546	28	38.3571	180	45.2167	12.4666	3	CaM1918(AA) NCPGR99(AA) H4H02(BB)
	2007	PAT	RF	3.50473	32.0359	27	38.1481	180	45.2167	12.6598	3	CaM1918(AA) NCPGR99(AA) TA5(BB)
	2007	PAT	RF	3.50473	31.7106	28	38.1786	180	45.0167	12.4659	3	CaM1918(AA) NCPGR176(BB) NCPGR173(AA)
	2007	PAT	RF	3.50473	34.0336	33	38.5152	117	45.0855	16.9233	3	NCPGR164(AA) NCPGR4(BB) NCPGR93(BB)
	2007	PAT	RF	3.50473	32.0563	14	49.3571	87	41.6667	18.1597	3	CaM0399(AA) GA137(BB) cpPb490776(AA)
	2007	PAT	RF	3.50473	35.0473	29	38.1034	176	45.2898	13.8769	3	NCPGR105(BB) ICCeM058(AA) CaM1024(AA)
	2007	PAT	RF	3.50473	33.2017	24	37.8333	170	45.4412	13.6978	3	NCPGR105(BB) ICCeM058(AA) CaM0204(AA)
	2007	PAT	RF	3.50473	31.9513	21	37.619	77	44.8831	21.7989	3	NCPGR105(BB) TR2(AA) GA20(AA)
	2008	NDL	RF	3.71452	36.1147	24	56.5208	178	50.2163	14.4483	3	NCPGR118(BB) NCPGR200(AA) STMS21(AA)
	2008	NDL	RF	3.71452	37.1452	24	56.5208	179	50.1676	14.7522	3	NCPGR146(BB) NCPGR200(AA) STMS21(AA)
	2008	NDL	RF	3.71452	36.5284	24	56.5208	180	50.2056	14.4751	3	NCPGR170(BB) NCPGR200(AA) STMS21(AA)
	2008	PAT	RF	4.13791	41.3791	23	55.0652	157	51.1115	17.9051	3	NCPGR171(AA) ICCeM058(BB) H2A08(BB)
	2009	DUG	IR	5.9357	53.6875	21	65.2213	139	55.4522	24.391	3	CaM1918(BB) TA142(BB) cpPb-490874(BB)
	2009	DUG	IR	5.9357	59.357	22	65.5429	148	55.6073	25.2253	3	CaM1918(BB) TA142(BB) CaM0821(AA)
	2009	DUG	RF	6.60819	66.0819	20	73.4524	146	60.8255	27.8263	3	NCPGR164(BB) TA142(BB) CaM0856(BB)
	2009	DUG	RF	6.60819	60.3267	18	73.4335	149	60.8437	25.8854	3	NCPGR164(BB) TA142(BB) CaM0845(BB)
	2009	DUG	RF	6.60819	63.5337	17	73.6877	127	60.5244	29.92	3	NCPGR164(BB) TA142(BB) cpPb-677798(BB)
	2009	HIR	IR	4.47475	44.7475	40	47.962	111	44.1156	22.0027	2	NCPGR164(BB) CaM0391(BB)
	2009	NDL	IR	2.72375	25.0359	28	48.1575	56	51.2737	21.5105	3	CaM2187(AA) TA76s(AA) cpPb682328(BB)
	2009	NDL	IR	2.72375	24.7904	15	53.96	173	49.8984	10.807	3	CaCISR117(BB) NCPGR19(AA) H1I16(AA)
	2009	NDL	IR	2.72375	26.9227	9	54.7121	147	49.7778	13.5975	3	TS71(BB) ICCM0297(AA) cpPb-679915(BB)
	2009	NDL	IR	2.72375	27.1358	9	54.7121	148	49.7768	13.6144	3	TS71(BB) ICCM0297(AA) cpPb-679216(BB)
	2009	NDL	IR	2.72375	25.8479	9	54.7121	148	49.8409	13.1272	3	TS71(BB) ICCM0297(AA) cpPb-682106(BB)
	2009	NDL	IR	2.72375	27.2375	9	54.7121	147	49.7636	13.7107	3	TS71(BB) ICCM0297(AA) cpPb-677690(BB)
	2009	PAT	RF	4.21171	38.7174	33	37.4494	139	42.6131	17.1882	3	CaM1918(AA) NCPGR164(AA) H1I16(BB)
	2009	PAT	RF	4.21171	37.9586	24	37.1742	91	43.0218	23.739	3	CaM2187(AA) NCPGR164(AA) ICCeM058(AA)
	2009	PAT	RF	4.21171	39.472	24	37.2856	73	43.3257	27.8173	3	CaM2187(AA) NCPGR164(AA) cpPb-682025(AA)
	2009	PAT	RF	4.21171	38.5244	24	37.2856	75	43.2328	26.8633	3	CaM2187(AA) NCPGR164(AA) cpPb-490406(AA)
	2009	PAT	RF	4.21171	40.772	23	37.2494	69	43.5243	29.6486	3	CaM2187(AA) NCPGR164(AA) cpPb-676868(AA)
	2009	PAT	RF	4.21171	40.2023	22	36.9205	85	43.0173	26.1856	3	CaM2187(AA) NCPGR164(AA) TA132(AA)
	2009	PAT	RF	4.21171	38.1565	31	37.6601	145	42.8585	17.0417	3	NCPGR164(AA) NCPGR4(BB) NCPGR27(AA)
	2009	PAT	RF	4.21171	42.1171	39	37.9234	133	42.9329	18.8202	3	NCPGR164(AA) NCPGR202(BB) CaM0923(AA)
	2009	PAT	RF	4.21171	41.1067	40	38.0851	135	42.982	18.2325	3	NCPGR164(AA) NCPGR202(BB) NCPGR231(AA)
	2009	PAT	RF	4.21171	38.1234	42	38.3665	87	43.2904	21.6338	3	NCPGR164(AA) NCPGR105(BB) TA42(BB)
	2009	PAT	RF	4.21171	38.5612	41	38.3842	84	43.3687	22.464	3	NCPGR164(AA) TA5(BB) TA42(BB)
	2009	PAT	RF	4.21171	39.6688	26	36.9626	142	42.6769	18.2167	3	NCPGR164(AA) CaM2098(BB) ICCM0065(AA)
	2009	PAT	RF	4.21171	39.2394	47	38.596	83	43.4186	22.0013	2	NCPGR164(AA) TA42(BB)
	2009	PAT	RF	4.21171	39.9393	50	38.8158	103	43.4531	19.8686	2	NCPGR164(AA) TR18(BB)
	2009	SEH	IR	2.59039	23.6419	14	68.6357	99	69.9594	14.9514	3	TS57(BB) GA20(AA) CaM0142(BB)
	2009	SEH	IR	2.59039	25.9039	25	70.8933	127	69.7393	13.583	3	ICCM197a(BB) NCPGR202(AA) TAA194(BB)
	2009	SEH	IR	2.59039	24.8538	17	70.9928	79	69.7066	19.2135	3	H3A07(BB) CaM1568(BB) TAA194(BB)
	2009	SEH	IR	2.59039	23.8031	26	68.9596	195	70.056	8.97594	3	Tp684964(BB) ICCM0250(AA) ICCM0009a(BB)
	2009	SEH	IR	2.59039	23.8031	26	68.9596	195	70.056	8.97594	3	Tp684964(BB) ICCM0250(AA) ICCM0009b(BB)
	2009	SEH	IR	2.59039	24.925	17	71.0966	85	69.7179	18.3029	3	NCPGR127(AA) CaM0157(BB) TAA194(BB)
	2009	SEH	IR	2.59039	23.7335	7	71.8569	199	69.8548	9.54268	3	NCPGR236(BB) NCPGR231(AA) ICCM0257(AA)
	2009	SEH	RF	34.1929	347.228	1	116.56	113	68.9041	75.1216	3	TS57(BB) H1H14(AA) NCPGR164(BB)
	2009	SEH	RF	34.1929	344.067	1	116.56	109	68.7797	75.652	3	TS57(BB) H1H14(AA) H3A07(AA)
	2009	SEH	RF	34.1929	347.731	1	116.56	104	68.7747	76.6866	3	TS57(BB) H1H14(AA) CaM1089(AA)
	2009	SEH	RF	34.1929	344.794	1	116.56	118	68.8663	74.1967	3	TS57(BB) H1H14(AA) STMS21(BB)
	2009	SEH	RF	34.1929	347.227	1	116.56	105	69.091	76.3308	3	TS57(BB) H5B04(AA) CaM0391(AA)
	2009	SEH	RF	34.1929	378.125	1	116.56	86	68.527	81.2146	3	TA25(AA) CaM2187(BB) CaM0421(BB)
	2009	SEH	RF	34.1929	361.1	1	116.56	138	68.5708	72.0596	3	H1I16(AA) H4H02(BB) TA42(AA)
	2009	SEH	RF	34.1929	349.97	1	116.56	132	68.4877	72.2836	3	H1I16(AA) ICCM0202(BB) TA42(AA)
	2009	SEH	RF	34.1929	354.85	1	116.56	138	68.6425	71.7279	3	H1I16(AA) TA5(BB) TA42(AA)
	2009	SEH	RF	34.1929	345.96	1	116.56	138	68.5129	71.156	3	H1I16(AA) CaM0639(BB) TA42(AA)
	2009	SEH	RF	34.1929	366.67	1	116.56	137	68.4988	72.4794	3	H1I16(AA) CaM2026(BB) TA42(AA)
Days to maturity (DM)	2005	PAT	RF	4.1469	41.469	23	115.174	150	110.107	18.441	3	NCPGR89(BB) NCPGR19(BB) cpPb-489187(AA)
	2006	PAT	RF	4.28627	40.5374	1	64	183	100.956	17.3046	3	CaM0081(AA) NCPGR203(AA) NCPGR139(BB)
	2006	PAT	RF	4.28627	41.1134	1	64	131	101.359	22.5801	3	TA127(AA) NCPGR203(AA) NCPGR139(BB)
	2006	PAT	RF	4.28627	40.28	1	64	93	100.527	28.4982	3	TA127(AA) CaM1376(AA) CaM1568(BB)
	2006	PAT	RF	4.28627	42.8627	1	64	161	100.559	19.9031	3	CaM1274(AA) CaCISR117(BB) CaM0003(AA)
	2006	PAT	RF	4.28627	42.7027	1	64	168	100.429	18.9674	3	CaM1274(AA) NCPGR203(AA) NCPGR139(BB)
	2006	PAT	RF	4.28627	41.0976	1	64	172	100.343	17.8369	3	CaM1274(AA) NCPGR30(BB) NCPGR7(AA)
	2006	PAT	RF	4.28627	41.7787	1	64	171	100.48	18.4402	3	CaM1274(AA) NCPGR30(BB) ICCM0069(AA)
	2006	PAT	RF	4.28627	41.8013	1	64	171	100.439	18.3777	3	CaM1274(AA) NCPGR30(BB) ICCM0068(AA)
	2006	PAT	RF	4.28627	41.1137	1	64	171	100.322	17.882	3	CaM1274(AA) NCPGR31(BB) NCPGR7(AA)
	2006	PAT	RF	4.28627	41.7364	1	64	169	100.432	18.5172	3	CaM1274(AA) NCPGR31(BB) ICCM0069(AA)
	2006	PAT	RF	4.28627	41.5269	1	64	168	100.393	18.4519	3	CaM1274(AA) NCPGR31(BB) ICCM0068(AA)
	2006	PAT	RF	4.28627	40.2394	1	64	211	100.853	15.2811	3	NCPGR209(AA) NCPGR203(AA) NCPGR139(BB)
	2006	PAT	RF	4.28627	40.7229	1	64	211	100.915	15.4357	3	NCPGR118(AA) NCPGR203(AA) NCPGR139(BB)
	2006	PAT	RF	4.28627	40.2506	1	64	127	100.756	22.9311	3	CaM2187(AA) CaCISR117(BB) ICCeM050(AA)
	2006	PAT	RF	4.28627	41.6125	1	64	131	100.832	23.0546	3	CaM2187(AA) NCPGR203(AA) NCPGR139(BB)
	2006	PAT	RF	4.28627	41.4858	1	64	180	100.922	17.905	3	NCPGR164(AA) NCPGR203(AA) NCPGR139(BB)
	2006	PAT	RF	4.28627	40.4402	1	64	207	100.99	15.5593	3	NCPGR12(AA) NCPGR203(AA) NCPGR139(BB)
	2006	PAT	RF	4.28627	41.0466	1	64	155	100.587	19.8137	3	CaM1567(BB) CaCISR117(BB) CaM1765(AA)
	2006	PAT	RF	4.28627	41.239	1	64	157	100.701	19.8086	3	CaM1567(BB) NCPGR4(AA) CaM1765(AA)
	2006	PAT	RF	4.28627	40.7194	1	64	161	100.584	19.0898	3	CaM1567(BB) NCPGR233(AA) CaM1765(AA)
	2006	PAT	RF	4.28627	41.5677	1	64	152	100.145	19.416	3	CaM1567(BB) ICCM0202(AA) CaM1765(AA)
	2006	PAT	RF	4.28627	41.2172	1	64	151	100.854	20.5011	3	CaM1567(BB) CaM2098(AA) CaM1765(AA)
	2006	PAT	RF	4.28627	43.5565	1	64	88	101.159	31.824	3	CaM1567(BB) TR11(BB) CaM1765(AA)
	2006	PAT	RF	4.28627	41.5806	1	64	106	100.425	26.4225	3	TA180(AA) CISR117(BB) ICCeM050(AA)
	2006	PAT	RF	4.28627	42.4883	1	64	107	100.43	26.6952	3	TA180(AA) NCPGR203(AA) NCPGR139(BB)
	2006	PAT	RF	4.28627	41.6095	1	64	109	100.394	25.8454	3	TA180(AA) NCPGR203(AA) ICCM0104(BB)
	2006	PAT	RF	4.28627	42.133	1	64	111	100.243	25.4094	3	TA180(AA) NCPGR203(AA) ICCM0242(BB)
	2006	PAT	RF	4.28627	41.6256	1	64	112	100.339	25.2256	3	TA180(AA) NCPGR203(AA) H5A04(BB)
	2006	PAT	RF	4.28627	40.4023	1	64	171	100.801	18.2358	3	CaCISR117(BB) CaM0399(BB) ICCeM050(AA)
	2006	PAT	RF	4.28627	41.0364	1	64	171	100.947	18.4912	3	CaCISR117(BB) NCPGR93(AA) ICCeM050(AA)
	2006	PAT	RF	4.28627	41.1463	1	64	191	101.016	16.8913	3	CaCISR117(BB) CaM0389(BB) ICCeM050(AA)
	2006	PAT	RF	4.28627	40.6828	1	64	194	101.01	16.5107	3	CaCISR117(BB) CaM2158(AA) ICCeM050(AA)
	2006	PAT	RF	4.28627	40.7549	1	64	174	100.879	18.1304	3	CaCISR117(BB) H3A07(AA) ICCeM050(AA)
	2006	PAT	RF	4.28627	43.6156	1	64	185	101.335	17.853	3	CaCISR117(BB) CaM2098(AA) ICCeM050(AA)
	2006	PAT	RF	4.28627	41.0097	1	64	199	101.095	16.208	3	CaCISR117(BB) CaM0848(AA) ICCeM050(AA)
	2006	PAT	RF	4.28627	41.9693	1	64	184	100.946	17.7566	3	CaCISR117(BB) CaM0923(AA) ICCeM050(AA)
	2006	PAT	RF	4.28627	41.8886	1	64	165	100.697	19.2922	3	CaCISR117(BB) CaM1684(AA) ICCeM050(AA)
	2006	PAT	RF	4.28627	40.7752	1	64	181	100.884	17.5631	3	CaCISR117(BB) GA137(BB) ICCeM050(AA)
	2006	PAT	RF	4.28627	42.6196	1	64	165	101.321	19.315	3	CaCISR117(BB) CaM0391(BB) ICCeM050(AA)
	2006	PAT	RF	4.28627	40.2684	1	64	133	100.368	21.6067	3	CaCISR117(BB) CaM1568(BB) CaM1765(AA)
	2006	PAT	RF	4.28627	40.8252	1	64	201	101.065	16.0343	3	CaM2131(AA) NCPGR203(AA) NCPGR139(BB)
	2006	PAT	RF	4.28627	43.8372	1	64	104	101.625	27.9459	3	CaM0399(BB) NCPGR4(AA) cpPb-680552(AA)
	2006	PAT	RF	4.28627	40.4384	1	64	202	100.95	15.9029	3	NCPGR4(AA) NCPGR203(AA) ICCM0242(BB)
	2006	PAT	RF	4.28627	42.8459	1	64	175	101.046	18.7845	3	NCPGR93(AA) NCPGR203(AA) NCPGR139(BB)
	2006	PAT	RF	4.28627	40.497	1	64	168	100.94	18.549	3	NCPGR93(AA) NCPGR203(AA) ICCM0104(BB)
	2006	PAT	RF	4.28627	41.2893	1	64	171	100.871	18.5942	3	NCPGR93(AA) NCPGR203(AA) ICCM0242(BB)
	2006	PAT	RF	4.28627	40.601	1	64	177	100.893	17.8211	3	NCPGR93(AA) NCPGR203(AA) H5A04(BB)
	2006	PAT	RF	4.28627	40.9766	1	64	181	100.95	17.6281	3	NCPGR93(AA) NCPGR203(AA) CaM0753(BB)
	2006	PAT	RF	4.28627	40.3985	1	64	175	100.874	17.9096	3	NCPGR93(AA) NCPGR203(AA) CaM0899(BB)
	2006	PAT	RF	4.28627	40.7595	1	64	180	100.95	17.6275	3	NCPGR93(AA) NCPGR203(AA) CaM1826(BB)
	2006	PAT	RF	4.28627	41.0204	1	64	176	100.903	18.0626	3	NCPGR93(AA) NCPGR30(BB) NCPGR7(AA)
	2006	PAT	RF	4.28627	40.628	1	64	189	100.958	16.8802	3	H1F21(BB) NCPGR203(AA) NCPGR139(BB)
	2006	PAT	RF	4.28627	41.8107	1	64	177	101.045	18.2252	3	NCPGR203(AA) NCPGR139(BB) H3A07(AA)
	2006	PAT	RF	4.28627	42.4923	1	64	195	101.169	16.9293	3	NCPGR203(AA) NCPGR139(BB) CaM2098(AA)
	2006	PAT	RF	4.28627	40.5299	1	64	209	100.923	15.4924	3	NCPGR203(AA) NCPGR139(BB) CaM0848(AA)
	2006	PAT	RF	4.28627	43.2736	1	64	117	101.427	25.5961	3	NCPGR203(AA) NCPGR139(BB) TR11(BB)
	2006	PAT	RF	4.28627	40.8196	1	64	176	100.619	17.8443	3	NCPGR203(AA) NCPGR139(BB) CaM0821(BB)
	2006	PAT	RF	4.28627	40.3831	1	64	163	100.791	18.9419	3	NCPGR203(AA) NCPGR139(BB) TS58s(AA)
	2006	PAT	RF	4.28627	41.7227	1	64	177	100.605	18.0844	3	NCPGR203(AA) NCPGR139(BB) CaM1089(AA)
	2006	PAT	RF	4.28627	40.9855	1	64	193	100.938	16.7226	3	NCPGR203(AA) NCPGR139(BB) CaM0051(AA)
	2006	PAT	RF	4.28627	40.3533	1	64	170	100.571	18.1147	3	NCPGR203(AA) NCPGR139(BB) CaM1765(AA)
	2006	PAT	RF	4.28627	40.2696	1	64	204	100.922	15.7225	3	NCPGR203(AA) NCPGR139(BB) H3C06(AA)
	2006	PAT	RF	4.28627	43.3257	1	64	139	100.978	22.7882	3	NCPGR203(AA) NCPGR139(BB) TA1(BB)
	2006	PAT	RF	4.28627	41.5695	1	64	208	101.087	15.8037	3	NCPGR203(AA) NCPGR139(BB) CaM0102(BB)
	2006	PAT	RF	4.28627	40.2574	1	64	210	100.886	15.3461	3	NCPGR203(AA) NCPGR139(BB) NCPGR263(BB)
	2006	PAT	RF	4.28627	40.9676	1	64	152	100.625	20.1348	3	NCPGR203(AA) NCPGR139(BB) CaM0694(BB)
	2006	PAT	RF	4.28627	44.5054	1	64	90	101.589	31.4733	3	TR11(BB) CaM1328(AA) TS58s(AA)
	2006	PAT	RF	4.28627	40.2411	1	64	140	100.2	20.35	3	NCPGR30(BB) CaM1568(BB) CaM1765(AA)
	2006	PAT	RF	4.28627	40.6317	1	64	139	100.137	20.4621	3	NCPGR31(BB) CaM1568(BB) CaM1765(AA)
	2006	PAT	RF	4.28627	40.4105	1	64	145	100.421	20.3481	3	CaM1376(AA) CaM1568(BB) TA30(BB)
	2007	PAT	RF	106.008	1060.08	2	0	95	98.0737	91.5562	3	GA119(AA) TA194(BB) TAA194(AA)
	2008	NDL	RF	3.90803	38.5791	22	90.7955	139	84.8633	18.4705	3	TA25(BB) TA142(BB) CaM0500(AA)
	2008	NDL	RF	3.90803	36.9936	24	90.75	142	84.9331	17.4102	3	NCPGR89(BB) TA142(BB) CaM0500(AA)
	2008	NDL	RF	3.90803	35.239	25	90.58	143	85.0594	16.4788	3	NCPGR118(BB) TA142(BB) CaM0500(AA)
	2008	NDL	RF	3.90803	36.3858	25	90.58	143	84.972	16.9876	3	NCPGR146(BB) TA142(BB) CaM0500(AA)
	2008	NDL	RF	3.90803	37.7716	26	90.3846	141	84.8936	17.6374	3	TA142(BB) NCPGR93(AA) TAA170(BB)
	2008	NDL	RF	3.90803	37.5511	22	91.0455	164	85.3659	15.7706	3	TA142(BB) NCPGR200(AA) CaM0998(AA)
	2008	NDL	RF	3.90803	37.5279	23	90.8043	154	85.0747	16.7108	3	NCPGR171(BB) NCPGR93(AA) TAA170(BB)
	2008	NDL	RF	3.90803	36.2031	25	90.58	177	85.2571	14.4023	3	NCPGR171(BB) NCPGR200(AA) CaM0998(AA)
	2008	NDL	RF	3.90803	39.0803	23	90.7609	150	84.9333	17.6302	3	NCPGR93(AA) TAA170(BB) TA30(AA)
	2008	PAT	RF	4.98839	49.8839	16	107.156	118	103.284	26.3253	3	TA3(BB) CaM1125(AA) TA110(AA)
	2008	PAT	RF	4.98839	44.9594	14	106.857	89	102.983	28.6991	3	TA3(BB) CaM1530(AA) TA110(AA)
	2008	PAT	RF	4.98839	46.948	16	106.844	106	103.104	26.5881	3	TA3(BB) CaM1790(AA) TA110(AA)
	2008	SEH	RF	5.96572	56.068	33	115.061	138	116.435	22.9807	3	TAA170(AA) CaM0507(AA) CaM0821(BB)
	2008	SEH	RF	5.96572	59.6572	32	115.016	149	116.5	23.9338	3	TAA170(AA) ICCM0250(AA) CaM0821(BB)
	2009	DUG	IR	5.41376	49.7788	9	121.482	109	108.372	28.6782	3	TS57(BB) TS17X(BB) CaM0393(AA)
	2009	DUG	IR	5.41376	52.1952	21	117.808	139	108.209	23.8173	3	CaM1918(BB) TA142(BB) cpPb-490874(BB)
	2009	DUG	IR	5.41376	54.1376	22	117.828	148	108.305	23.4448	3	CaM1918(BB) TA142(BB) CaM0821(AA)
	2009	DUG	RF	6.64213	66.4213	20	123.492	146	111.265	27.882	3	NCPGR164(BB) TA142(BB) CaM0856(BB)
	2009	DUG	RF	6.64213	60.9334	18	123.507	149	111.278	26.071	3	NCPGR164(BB) TA142(BB) CaM0845(BB)
	2009	DUG	RF	6.64213	60.5132	17	123.746	127	111.046	28.8906	3	NCPGR164(BB) TA142(BB) cpPb-679323(BB)
	2009	DUG	RF	6.64213	60.8682	17	123.746	128	111.005	28.8756	3	NCPGR164(BB) TA142(BB) cpPb-171485(BB)
	2009	DUG	RF	6.64213	65.6282	17	123.746	127	110.908	30.6384	3	NCPGR164(BB) TA142(BB) cpPb-677798(BB)
	2009	HIR	RF	3.7792	37.1798	10	76.9619	104	87.6978	21.8988	3	TA3(AA) ICCM160(AA) cpPb-676868(AA)
	2009	HIR	RF	3.7792	34.0586	19	77.8578	121	86.2182	17.6164	3	CaM1274(AA) CaM1684(AA) TA30s(BB)
	2009	HIR	RF	3.7792	35.5906	33	79.6319	154	86.6663	14.9337	3	NCPGR89(AA) ICCM0202(BB) TA30s(BB)
	2009	HIR	RF	3.7792	35.9522	35	79.9641	159	86.9177	14.8475	3	NCPGR89(AA) TA5(BB) TA30s(BB)
	2009	HIR	RF	3.7792	34.4628	31	79.7788	178	86.9264	13.4404	3	NCPGR89(AA) TA5(BB) CaM0102(BB)
	2009	HIR	RF	3.7792	34.3444	36	80.31	164	86.9454	13.9111	3	CaM1918(AA) H4H02(BB) TA30s(BB)
	2009	HIR	RF	3.7792	37.5162	33	79.5504	157	86.6895	15.4877	3	CaM1918(AA) ICCM0202(BB) TA30s(BB)
	2009	HIR	RF	3.7792	36.4419	36	80.0703	162	86.9135	14.7731	3	CaM1918(AA) TA5(BB) TA30s(BB)
	2009	HIR	RF	3.7792	34.8123	19	77.8779	141	86.8047	17.0071	3	CaM1918(AA) cpPb-676868(AA) H3F08(AA)
	2009	HIR	RF	3.7792	37.792	26	78.7157	137	86.4132	17.242	3	CaM1918(AA) CaM1684(AA) TA30s(BB)
	2009	HIR	RF	3.7792	36.4015	23	78.971	69	87.3796	26.7553	3	CaM2187(AA) NCPGR164(AA) cpPb-676868(AA)
	2009	HIR	RF	3.7792	34.6699	45	81.4435	143	87.5614	14.6573	3	NCPGR4(BB) ICCeM058(AA) CaM0507(AA)
	2009	HIR	RF	3.7792	34.4456	45	81.5405	150	87.6192	13.9628	3	NCPGR4(BB) ICCeM058(AA) H4G11(AA)
	2009	HIR	RF	3.7792	35.9823	50	81.5865	144	87.5398	14.839	3	NCPGR202(BB) ICCeM058(AA) CaM0507(AA)
	2009	HIR	RF	3.7792	36.4837	50	81.6339	152	87.5937	14.4082	3	NCPGR202(BB) ICCeM058(AA) H4G11(AA)
	2009	HIR	RF	3.7792	34.1318	46	80.9977	118	87.2747	16.2113	3	NCPGR202(BB) cpPb-682025(AA) CaM0507(AA)
	2009	HIR	RF	3.7792	37.348	23	79.0368	119	87.4577	19.8025	3	NCPGR93(BB) NCPGR105(BB) TS58s(AA)
	2009	HIR	RF	3.7792	35.3753	45	80.7699	117	86.9013	16.3402	3	CaM1684(AA) TA30s(BB) NCPGR263(BB)
	2009	HIR	IR	4.26981	42.6981	23	86.7744	141	94.126	19.829	3	NCPGR202(BB) NCPGR7(AA) TS58s(AA)
	2009	NDL	IR	3.27667	32.31	7	89.5451	57	96.6915	31.8867	3	TA180(AA) NCPGR107(BB) TR11(BB)
	2009	NDL	IR	3.27667	30.6421	23	92.6802	121	96.841	16.5833	3	NCPGR107(BB) TAA137(BB) cpPb-490406(BB)
	2009	NDL	IR	3.27667	32.7667	25	92.4781	123	96.682	17.0333	3	NCPGR107(BB) TA116(BB) cpPb-490406(BB)
	2009	NDL	RF	3.92777	37.5009	41	80.4388	94	86.407	20.784	3	TS57(AA) CaM1918(AA) NCPGR164(AA)
	2009	NDL	RF	3.92777	37.7396	11	94.2716	112	84.5344	21.4501	3	TA127(BB) TA142(BB) CaM2098(BB)
	2009	NDL	RF	3.92777	35.5087	29	79.0369	149	85.4094	15.5344	3	NCPGR89(AA) H1I16(BB) TA116(BB)
	2009	NDL	RF	3.92777	39.2777	27	90.1674	121	83.2455	20.0122	3	NCPGR89(BB) NCPGR164(BB) cpPb678284(BB)
	2009	NDL	RF	3.92777	38.8941	21	91.3065	104	83.4578	22.7827	3	NCPGR89(BB) cpPb-490874(BB) CaM1765(BB)
	2009	NDL	RF	3.92777	37.305	48	80.3902	153	85.7327	14.7605	2	CaM1918(AA) H1I16(BB)
	2009	NDL	RF	3.92777	36.9282	21	78.1637	162	85.6329	16.0202	3	CaM1918(AA) H1I16(BB) CaM2098(BB)
	2009	NDL	RF	3.92777	36.4117	30	79.1577	150	85.3903	15.6941	3	CaM1918(AA) H1I16(BB) TA116(BB)
	2009	NDL	RF	3.92777	38.295	23	78.8994	105	86.1865	22.0357	3	CaM1918(AA) H1I16(BB) cpPb682328(BB)
	2009	NDL	RF	3.92777	37.0651	23	90.5557	87	83.2515	24.1649	3	NCPGR164(BB) cpPb-490874(BB) CaM1765(BB)
	2009	NDL	RF	3.92777	36.284	32	89.3294	101	83.0096	20.4079	3	NCPGR164(BB) TR56(BB) CaM1765(BB)
	2009	PAT	IR	3.8636	34.8505	5	109.412	64	104.115	31.7195	3	NCPGR171(AA) GA26(AA) TA194(BB)
	2009	PAT	IR	3.8636	36.1796	5	109.412	53	104.054	36.5231	3	NCPGR141(AA) GA26(AA) TA194(BB)
	2009	PAT	IR	3.8636	35.4153	14	107.454	88	103.88	24.5899	3	GA26(AA) NCPGR87(BB) NCPGR184(AA)
	2009	PAT	IR	3.8636	35.5085	13	107.745	184	104.05	14.5364	3	NCPGR4(AA) STMS11(BB) CaM1742(BB)
	2009	PAT	IR	3.8636	37.337	13	107.858	185	104.088	15.1097	3	NCPGR4(AA) STMS11(BB) CaM0015(BB)
	2009	PAT	IR	3.8636	36.9959	13	107.755	180	104.029	15.3481	3	NCPGR4(AA) STMS11(BB) CaM0046(BB)
	2009	PAT	IR	3.8636	38.636	15	107.597	180	104.045	15.8026	3	NCPGR4(AA) STMS11(BB) NCPGR136(BB)
	2009	PAT	IR	3.8636	35.4402	11	108.055	161	104.083	16.2424	3	NCPGR4(AA) STMS11(BB) CaM0393(BB)
	2009	PAT	RF	4.63919	42.245	32	94.9398	101	90.185	22.8926	3	TS57(BB) NCPGR264(BB) NCPGR164(BB)
	2009	PAT	RF	4.63919	46.3919	14	96.8994	88	90.3897	29.878	3	TA3(BB) NCPGR127(BB) TA1(AA)
	2009	PAT	RF	4.63919	43.7206	20	95.8148	101	90.3575	25.0752	3	H5B04(BB) NCPGR127(BB) TA1(AA)
	2009	PAT	RF	4.63919	44.1673	24	96.0774	117	90.7921	22.9848	3	NCPGR264(BB) cpPb-680552(BB) NCPGR236(BB)
	2009	PAT	RF	4.63919	42.1793	26	95.7408	113	90.742	22.3983	3	NCPGR264(BB) cpPb-680552(BB) NCPGR31(BB)
	2009	PAT	RF	4.63919	42.9795	22	86.7514	85	92.1094	26.1828	3	CaM2187(AA) NCPGR164(AA) TA132(AA)
	2009	SEH	IR	4.15406	40.474	17	117.081	111	118.918	22.9358	3	NCPGR164(BB) TA42(BB) CaM0144(BB)
	2009	SEH	IR	4.15406	41.5406	17	117.081	112	118.926	23.2319	3	NCPGR164(BB) TA42(BB) CaM1742(BB)
	2009	SEH	IR	4.15406	39.4463	17	117.081	111	118.912	22.4876	3	NCPGR164(BB) TA42(BB) CaM0015(BB)
	2009	SEH	IR	4.15406	40.7472	17	117.081	110	118.931	23.1463	3	NCPGR164(BB) TA42(BB) NCPGR263(BB)
	2009	SEH	IR	4.15406	40.1905	17	117.081	110	118.886	23.0734	3	NCPGR164(BB) TA42(BB) NCPGR136(BB)
	2009	SEH	RF	4.51492	41.7981	7	118.474	87	114.516	26.9571	3	TA3(AA) TA42(AA) CaM0403(AA)
	2009	SEH	RF	4.51492	41.0344	15	117.955	119	114.863	22.5563	3	NCPGR87(BB) TA37(BB) CaM0694(AA)
	2009	SEH	RF	4.51492	45.1492	7	118.903	106	114.713	26.6245	3	TA42(AA) CaM0694(AA) ICCM0009a(AA)
	2009	SEH	RF	4.51492	45.1492	7	118.903	106	114.713	26.6245	3	TA42(AA) CaM0694(AA) ICCM0009b(AA)
	2009	SEH	RF	4.51492	41.2158	10	118.195	98	114.712	26.1106	3	TA42(AA) CaM0694(AA) NCPGR184(AA)
Yield and yield related traits
Pods/plant (POD)	2006	PAT	RF	3.77497	37.7497	17	55.0461	104	48.7106	22.8036	3	NCPGR164(AA) CaM2026(BB) GA119(AA)
	2007	PAT	RF	4.09884	40.0336	21	27.402	159	32.2683	17.1403	3	NCPGR93(BB) TAA170(BB) CaM0102(BB)
	2007	PAT	RF	4.09884	40.5338	21	27.402	156	32.2256	17.4261	3	NCPGR93(BB) TAA170(BB) CaM1742(BB)
	2007	PAT	RF	4.09884	39.8487	22	27.5114	157	32.2643	17.0925	3	NCPGR93(BB) TAA170(BB) CaM0015(BB)
	2007	PAT	RF	4.09884	40.864	22	27.5114	150	32.3185	18.139	3	NCPGR93(BB) TAA170(BB) CaM0046(BB)
	2007	PAT	RF	4.09884	38.1585	19	27.274	156	32.2577	16.8611	3	NCPGR93(BB) TAA170(BB) NCPGR263(BB)
	2007	PAT	RF	4.09884	40.9884	21	27.406	153	32.2738	17.96	3	NCPGR93(BB) TAA170(BB) NCPGR136(BB)
	2005	PAT	RF	3.34911	33.4911	22	63.0412	101	56.6789	20.3596	3	ICCM160(AA) cpPb-682328(BB) NCPGR21(AA)
	2005	PAT	RF	3.34911	31.3504	19	63.0505	109	56.5752	18.239	3	STMS25(AA) TA106(AA) NCPGR21(AA)
	2005	PAT	RF	3.34911	32.4618	17	63.602	105	56.7312	19.8359	3	TA106(AA) NCPGR21(AA) CaM0713(AA)
	2005	PAT	RF	3.34911	30.4843	19	63.3978	187	57.255	12.1206	3	NCPGR202(AA) NCPGR21(AA) CaM0520(AA)
	2005	PAT	RF	3.34911	33.1654	16	64.2157	198	57.2358	12.6331	3	NCPGR202(AA) NCPGR21(AA) CaM1905(AA)
	2005	PAT	RF	3.34911	33.139	24	62.8961	103	56.8372	19.6745	3	cpPb682328(BB) NCPGR21(AA) CaM0326(AA)
Seeds/pod (SPD)	2005	PAT	RF	6.6976	60.2863	1	50.9	121	30.0502	31.8302	3	H1H14(BB) CaM1942(BB) GA119(AA)
	2005	PAT	RF	6.6976	66.976	1	50.9	109	30.2006	35.9162	3	CaM1274(BB) CaM1942(BB) GA119(AA)
	2005	PAT	RF	6.6976	62.8473	1	50.9	129	30.0554	31.3749	3	NCPGR99(BB) TR20(BB) GA119(AA)
	2005	PAT	RF	6.6976	63.955	1	50.9	132	30.0247	31.3809	3	TR20(BB) NCPGR173(BB) GA119(AA)
	2006	PAT	RF	4.31694	41.9755	22	15.2255	142	12.4491	19.3212	3	NCPGR91(AA) cpPb-677672(AA) NCPGR184(AA)
	2006	PAT	RF	4.31694	43.1694	24	15.17	146	12.4705	19.0672	3	NCPGR91(AA) cpPb-490962(AA) NCPGR184(AA)
	2006	PAT	RF	4.31694	43.0294	24	15.17	145	12.4688	19.1036	3	NCPGR91(AA) cpPb-679323(AA) NCPGR184(AA)
	2006	PAT	RF	4.31694	42.9974	23	15.2248	146	12.483	19.0683	3	NCPGR91(AA) cpPb-171485(AA) NCPGR184(AA)
	2006	PAT	RF	4.31694	42.9732	24	15.17	145	12.4946	18.9432	3	NCPGR91(AA) cpPb-677798(AA) NCPGR184(AA)
	2007	PAT	RF	3.60929	36.0929	21	15.0229	167	11.1786	15.261	3	CaM0081(BB) ICCM0257(AA) NCPGR184(AA)
	2007	PAT	RF	3.60929	33.6425	24	14.5646	140	11.1006	16.0825	3	CaM0081(BB) CaCISR2(AA) TA30(AA)
	2007	PAT	RF	3.60929	34.8601	25	14.6284	151	11.1519	15.559	3	CaM0081(BB) TA30(AA) NCPGR184(AA)
	2007	PAT	RF	3.60929	35.3359	4	18.885	125	11.1658	20.4294	3	TS57(BB) cpPb-682328(AA) NCPGR184(AA)
	2007	PAT	RF	3.60929	33.65	4	18.595	60	11.2587	32.7717	3	cpPb-682328(AA) TR11(AA) TA1(AA)
	2007	PAT	RF	3.60929	32.4988	4	18.595	87	11.1743	25.1014	3	cpPb-682328(AA) TR11(AA) CaM0046(AA)
	2009	PAT	IR	2.93824	27.6573	18	4.1	123	3.16748	12.4337	3	TS57(AA) CaM2041(AA) cpPb-676868(BB)
	2009	PAT	IR	2.93824	29.3824	7	4.92857	56	3.36964	29.3976	3	CaM1274(AA) STMS2(BB) TR2(BB)
	2009	PAT	IR	2.93824	28.2501	12	4.56667	161	3.29689	12.7743	3	CaM2155(BB) CaM1905(AA) NCPGR49(BB)
	2009	PAT	IR	2.93824	28.3771	17	4.4	192	3.31198	10.9817	3	CaM1760(AA) CaM1905(AA) NCPGR173(BB)
	2009	PAT	IR	2.93824	28.1426	14	4.57143	178	3.35393	11.984	3	CaM1905(AA) NCPGR173(BB) H2A08(AA)
	2009	PAT	IR	2.93824	30.1317	12	4.56667	170	3.28	12.663	3	CaM1905(AA) NCPGR49(BB) CaM0713(BB)
	2009	PAT	RF	4.29556	39.0282	22	4.84545	162	3.4571	16.2117	3	H3C11(BB) ICCeM058(BB) CaM0204(BB)
	2009	PAT	RF	4.29556	40.4548	20	4.9725	127	3.54252	18.1501	3	TA3(BB) NCPGR236(BB) CaM0204(BB)
	2009	PAT	RF	4.29556	38.805	18	4.99167	132	3.525	17.8633	3	TA3(BB) NCPGR30(BB) CaM0204(BB)
	2009	PAT	RF	4.29556	39.1345	26	4.58654	182	3.34505	15.0502	3	NCPGR264(BB) H1O12(BB) NCPGR30(BB)
	2009	PAT	RF	4.29556	40.7758	16	4.84687	131	3.31565	20.6596	3	NCPGR264(BB) cpPb-490406(BB) cpPb-490776(AA)
	2009	PAT	RF	4.29556	38.7681	18	4.86667	134	3.40784	19.3267	3	NCPGR264(BB) cpPb-490406(BB) CaM0204(BB)
	2009	PAT	RF	4.29556	42.9556	28	4.6875	170	3.39265	17.0207	3	NCPGR264(BB) NCPGR236(BB) CaM0204(BB)
	2009	PAT	RF	4.29556	41.103	27	4.66111	172	3.38692	16.3775	3	NCPGR264(BB) NCPGR30(BB) CaM0204(BB)
	2009	PAT	RF	4.29556	39.5513	29	4.60172	169	3.38314	15.8896	3	NCPGR264(BB) NCPGR31(BB) CaM0204(BB)
	2009	PAT	RF	4.29556	40.8555	35	4.52714	157	3.36561	16.7029	3	NCPGR209(BB) ICCM197a(BB) NCPGR30(BB)
	2009	PAT	RF	4.29556	40.4116	35	4.52143	155	3.36129	16.7032	3	NCPGR209(BB) ICCM197a(BB) NCPGR31(BB)
	2009	PAT	RF	4.29556	39.8211	31	4.55645	159	3.36887	16.545	3	NCPGR209(BB) ICCM197a(BB) NCPGR27(BB)
	2009	PAT	RF	4.29556	38.6823	32	4.58281	161	3.39969	15.7074	3	NCPGR209(BB) ICCM197a(BB) ICCM0250(BB)
	2009	PAT	RF	4.29556	41.1347	29	4.54655	166	3.33554	16.684	3	NCPGR209(BB) ICCM160(BB) ICCM0249(BB)
	2009	PAT	RF	4.29556	41.8914	31	4.49839	186	3.32473	15.3792	3	NCPGR209(BB) H1O12(BB) NCPGR30(BB)
	2009	PAT	RF	4.29556	40.0197	32	4.45781	183	3.32022	14.8562	3	NCPGR209(BB) H1O12(BB) NCPGR31(BB)
	2009	PAT	RF	4.29556	38.6925	29	4.51897	181	3.34199	14.7972	3	NCPGR209(BB) CaM0443(BB) ICCM0249(BB)
	2009	PAT	RF	4.29556	38.8278	34	4.45294	176	3.33182	14.8825	3	NCPGR209(BB) TAA170(BB) NCPGR27(BB)
	2009	PAT	RF	4.29556	38.9228	19	4.81053	136	3.39596	19.1507	3	NCPGR209(BB) cpPb-490406(BB) CaM0204(BB)
	2009	PAT	RF	4.29556	40.3347	32	4.57031	169	3.38195	15.9218	3	NCPGR209(BB) NCPGR236(BB) CaM0204(BB)
	2009	PAT	RF	4.29556	42.2844	32	4.56406	174	3.36983	16.3262	3	NCPGR209(BB) NCPGR30(BB) CaM0204(BB)
	2009	PAT	RF	4.29556	40.1241	33	4.52273	171	3.36579	15.7219	3	NCPGR209(BB) NCPGR31(BB) CaM0204(BB)
100-seed weight (100SDW, g)	2005	PAT	RF	3.44949	34.4949	8	1.74113	103	0.955354	20.8657	3	TR5(AA) H1I16(BB) TR8(AA)
	2005	PAT	RF	3.44949	31.236	9	1.6296	101	0.92406	20.4287	3	TA106(AA) TS17X(BB) ICCM0009a(BB)
	2005	PAT	RF	3.44949	31.236	9	1.6296	101	0.92406	20.4287	3	TA106(AA) TS17X(BB) ICCM0009b(BB)
	2009	PAT	IR	2.7756	26.145	12	909.792	156	775.295	11.8641	3	TA142(BB) CaM1417(AA) CaM1125(BB)
	2009	PAT	IR	2.7756	27.756	9	915.778	70	758.707	22.4647	3	STMS12(BB) TA106(AA) GA137(AA)
	2009	SEH	IR	3.78134	37.8134	13	28.9118	115	22.7887	21.5468	3	CaM1431(BB) cpPb-489187(BB) CaM1765(AA)
	2009	SEH	RF	3.80976	38.0976	16	23.6545	108	19.0578	20.0994	3	NCPGR19(AA) cpPb-680552(AA) CaM0403(BB)
Biomass (BM, g)	2005	PAT	RF	3.79596	34.5424	22	2152.86	153	2927.94	15.6035	3	H5B04(AA) ICCM0249(BB) CaM1232(BB)
	2005	PAT	RF	3.79596	36.2429	31	2263.06	171	2940.81	14.4594	3	H3E052(AA) ICCM0249(BB) CaM1232(BB)
	2005	PAT	RF	3.79596	36.6054	12	1899.67	185	2909.51	14.941	3	CaM2041(AA) CaM1232(BB) NCPGR10(AA)
	2005	PAT	RF	3.79596	37.9596	15	1986.13	183	2912.45	15.3581	3	CaM2131(BB) CaM1232(BB) NCPGR10(AA)
	2005	PAT	RF	3.79596	35.2839	14	1963.11	183	2893.35	14.3406	3	CaM0998(AA) CaM1232(BB) NCPGR10(AA)
	2005	PAT	RF	3.79596	34.3314	13	2000.98	167	2922	15.2182	3	CaM1232(BB) NCPGR10(AA) CaM1702(BB)
	2005	PAT	RF	3.79596	35.3384	15	2000.85	186	2900.58	14.1671	3	CaM1232(BB) NCPGR10(AA) NCPGR263(BB)
	2005	PAT	RF	3.79596	36.5719	14	2043.47	168	2944.77	15.7994	3	CaM1232(BB) NCPGR10(AA) H2A08(BB)
	2008	DUG	RF	3.30998	33.0998	12	238.208	73	226.226	26.0076	3	TA106(AA) GA137(AA) TA6(BB)
	2008	NDL	RF	3.21206	32.1206	24	16.2375	68	20.9199	24.3085	3	TR24(BB) GA20(AA) TA1(AA)
	2008	PAT	RF	4.81206	44.6537	38	841.263	132	724.22	19.4663	3	CaM1274(BB) CaM1918(BB) NCPGR12(AA)
	2008	PAT	RF	4.81206	44.2086	60	834.45	152	730.589	16.6033	3	H3E052(BB) NCPGR209(BB) NCPGR12(AA)
	2008	PAT	RF	4.81206	46.3783	51	844.608	160	732.938	17.377	3	H3E052(BB) NCPGR118(BB) NCPGR12(AA)
	2008	PAT	RF	4.81206	47.7852	50	846.25	161	733.876	17.8254	3	H3E052(BB) NCPGR146(BB) NCPGR12(AA)
	2008	PAT	RF	4.81206	44.3449	47	841.117	162	733.142	16.8111	3	H3E052(BB) CaM1918(BB) NCPGR12(AA)
	2008	PAT	RF	4.81206	44.2883	60	834.45	155	731.271	16.4351	2	H3E052(BB) NCPGR12(AA)
	2008	PAT	RF	4.81206	48.1206	49	848.143	159	731.469	18.1459	3	NCPGR264(BB) NCPGR146(BB) NCPGR12(AA)
	2008	PAT	RF	4.81206	44.1071	52	841.933	161	730.581	16.4829	3	NCPGR209(BB) NCPGR118(BB) NCPGR12(AA)
	2008	PAT	RF	4.81206	45.2172	51	843.49	162	731.528	16.856	3	NCPGR209(BB) NCPGR146(BB) NCPGR12(AA)
	2008	PAT	RF	4.81206	43.6817	47	841.117	163	730.825	16.4437	3	NCPGR209(BB) CaM1918(BB) NCPGR12(AA)
	2008	SEH	RF	5.35628	52.0192	2	670	184	281.307	21.1647	3	NCPGR264(AA) CaM0639(AA) TA116(BB)
	2008	SEH	RF	5.35628	49.7571	2	670	173	284.195	21.208	3	NCPGR264(AA) CaM2098(AA) TA116(BB)
	2008	SEH	RF	5.35628	52.442	2	670	183	279.809	21.4241	3	NCPGR107(BB) CaM0639(AA) TA116(BB)
	2008	SEH	RF	5.35628	53.5628	2	670	193	284.325	20.6938	3	TA5(AA) TA116(BB) ICCM0297(BB)
	2008	SEH	RF	5.35628	52.8444	2	670	194	279.237	20.5931	3	CaM0639(AA) TA116(BB) Tp684964(BB)
	2008	SEH	RF	5.35628	51.7828	2	670	184	279.53	21.1136	3	CaM0639(AA) TA116(BB) TA206(AA)
	2008	SEH	RF	5.35628	53.0587	2	670	187	280.901	21.2548	3	CaM0639(AA) TA116(BB) ICCM0297(BB)
	2008	SEH	RF	5.35628	53.1057	2	670	191	284.362	20.7113	3	CaM2026(AA) TA116(BB) ICCM0297(BB)
	2008	SEH	RF	5.35628	50.8877	2	670	178	283.754	21.1747	3	CaM2098(AA) TA116(BB) ICCM0297(BB)
	2009	DUG	IR	4.43318	40.4064	22	0.727009	132	0.54269	19.9072	3	H5B04(AA) CaM0102(AA) cpPb-490962(AA)
	2009	DUG	IR	4.43318	40.2486	22	0.727009	131	0.543176	19.9614	3	H5B04(AA) CaM0102(AA) cpPb-171485(AA)
	2009	DUG	IR	4.43318	43.3191	19	0.740737	117	0.541671	23.262	3	H5B04(AA) CaM1702(AA) cpPb-490962(AA)
	2009	DUG	IR	4.43318	42.8658	19	0.740737	116	0.541825	23.205	3	H5B04(AA) CaM1702(AA) cpPb-679323(AA)
	2009	DUG	IR	4.43318	44.3318	19	0.740737	115	0.540613	23.9536	3	H5B04(AA) CaM1702(AA) cpPb-171485(AA)
	2009	DUG	IR	4.43318	42.6719	19	0.740737	115	0.541487	23.2513	3	H5B04(AA) CaM1702(AA) cpPb-677798(AA)
	2009	DUG	RF	3.09725	30.0926	10	0.46967	53	0.373479	23.0148	3	TS57(BB) STMS2(AA) CaM0821(AA)
	2009	DUG	RF	3.09725	28.384	28	0.433257	180	0.351788	11.1663	3	TA25(AA) NCPGR21(AA) NCPGR263(AA)
	2009	DUG	RF	3.09725	30.2388	22	0.447014	179	0.354034	12.3018	3	TA25(AA) TAA170(AA) NCPGR263(AA)
	2009	DUG	RF	3.09725	28.2768	29	0.437114	188	0.355018	10.7952	3	CaM0848(BB) NCPGR21(AA) CaM0102(AA)
	2009	DUG	RF	3.09725	28.7876	27	0.440274	188	0.355615	11.0673	3	CaM0848(BB) NCPGR21(AA) CaM0046(AA)
	2009	DUG	RF	3.09725	30.9725	27	0.439267	180	0.351182	12.1871	3	NCPGR91(AA) NCPGR21(AA) NCPGR263(AA)
	2009	HIR	IR	4.09072	40.9072	28	109.592	132	82.8901	19.5485	3	TAA137(BB) H3C06(BB) NCPGR263(AA)
	2009	HIR	RF	4.78638	45.6133	40	101.035	143	80.1705	19.1984	3	NCPGR21(AA) TAA170(AA) TA110(AA)
	2009	NDL	IR	3.07822	28.6174	14	109.548	110	86.1717	17.3158	3	NCPGR264(BB) TA106(BB) ICCM0257(AA)
	2009	NDL	IR	3.07822	30.7822	14	109.548	113	85.94	17.9179	3	NCPGR209(BB) TA106(BB) ICCM0257(AA)
	2009	NDL	IR	3.07822	28.6862	4	132.433	140	89.2722	15.555	3	NCPGR141(BB) TR7(BB) CaM0204(AA)
	2009	NDL	IR	3.07822	29.3106	5	130.49	117	90.2464	17.37	3	NCPGR141(BB) CaM2098(BB) GA119(AA)
	2009	NDL	IR	3.07822	28.1302	13	114.312	152	89.7399	12.8444	3	NCPGR40(BB) Tp684964(AA) TAA194(BB)
	2009	NDL	IR	3.07822	29.0712	13	114.312	137	90.8121	12.9686	3	CaM2098(BB) Tp684964(AA) TAA194(BB)
	2009	NDL	IR	3.07822	28.2312	14	111.826	128	87.9827	15.5486	3	TR8(BB) ICCM0065(AA) TA194(BB)
	2009	NDL	RF	3.34504	30.4247	2	128.525	141	73.1301	16.2037	3	ICCM160(AA) NCPGR91(AA) TS58s(BB)
	2009	NDL	RF	3.34504	33.4504	29	63.4111	135	79.0822	15.3826	3	NCPGR4(BB) TA132(BB) TS71(BB)
	2009	PAT	IR	4.06124	37.9117	5	390.13	70	293.52	31.481	3	NCPGR171(BB) cpPb680552(AA) CaM0157(AA)
	2009	PAT	IR	4.06124	40.6124	5	390.13	65	292.949	34.7051	3	NCPGR141(BB) cpPb680552(AA) CaM0157(AA)
	2009	PAT	IR	4.06124	36.6821	5	400.53	111	291.524	22.9728	3	TA132(AA) H3F08(AA) GA119(BB)
	2009	PAT	RF	4.7265	42.7107	31	172.823	117	210.165	21.535	3	H3C11(AA) NCPGR4(BB) CaM0694(BB)
	2009	PAT	RF	4.7265	47.265	16	152.598	156	203.952	20.3737	3	H1H14(AA) H1I16(BB) NCPGR236(AA)
	2009	SEH	IR	2.88025	28.8025	2	330.3	56	220.488	21.4245	3	TR5(AA) GA26(AA) TAA194(AA)
	2009	SEH	IR	2.88025	28.5982	9	276.613	121	209.558	15.4466	3	TR5(AA) GA24(BB) TR56(AA)
	2009	SEH	IR	2.88025	28.2472	4	309.405	49	215.312	26.9328	3	NCPGR12(BB) GA26(AA) TA6(AA)
	2009	SEH	IR	2.88025	28.491	6	284.987	45	218.384	22.6916	3	GA26(AA) TA6(AA) TAA194(AA)
	2009	SEH	IR	2.88025	25.9328	9	278.203	125	205.271	15.0433	3	H1I16(AA) CaM0204(AA) cpPb-489318(AA)
	2009	SEH	RF	2.84139	28.4139	4	238.755	44	186.151	35.4717	3	TS57(AA) GA26(BB) NCPGR93(AA)
	2009	SEH	RF	2.84139	28.2461	5	236.908	54	185.986	30.7344	3	TS57(AA) GA26(BB) NCPGR144(BB)
	2009	SEH	RF	2.84139	25.7792	19	161.802	80	193.63	18.1441	3	TA106(BB) NCPGR93(BB) CaM0293(BB)
	2009	SEH	RF	2.84139	26.7833	20	161.569	101	194.328	16.5658	3	TA106(BB) NCPGR200(BB) CaM2093(BB)
	2009	SEH	RF	2.84139	25.6254	13	228.027	141	189.217	13.0622	3	CaM1760(BB) NCPGR93(AA) TA110(BB)
	2009	SEH	RF	2.84139	26.7322	21	221.275	166	187.016	11.6793	3	CaM1760(BB) CaM1903(AA) TA96(BB)
	2009	SEH	RF	2.84139	26.4037	13	227.802	159	186.933	12.3312	3	CaM1760(BB) TR8(AA) TA96(BB)
	2009	SEH	RF	2.84139	25.9636	19	220.873	137	189.519	12.6889	3	CaM1760(BB) ICCeM058(AA) TAA194(BB)
	2009	SEH	RF	2.84139	27.2735	20	221.767	138	189.126	13.2505	3	CaM1760(BB) CaM1328(AA) TAA194(BB)
	2009	SEH	RF	2.84139	25.6869	21	220.793	175	187.815	10.7693	3	CaM1760(BB) CaM1328(AA) TA96(BB)
	2009	SEH	RF	2.84139	26.947	28	217.878	159	188.284	11.4781	3	CaM1760(BB) CaM0923(AA) TA96(BB)
	2009	SEH	RF	2.84139	27.7142	15	226.505	122	189.925	14.9032	3	CaM1760(BB) CaM0507(AA) TR2(BB)
	2009	SEH	RF	2.84139	26.3578	20	221.418	139	189.148	12.7687	3	CaM1760(BB) CaM0507(AA) TAA194(BB)
	2009	SEH	RF	2.84139	28.0028	24	220.459	169	188.059	11.7558	3	CaM1760(BB) CaM0507(AA) TA96(BB)
	2009	SEH	RF	2.84139	27.2077	23	220.305	176	187.188	11.243	3	CaM1760(BB) ICCM0069(AA) TA96(BB)
	2009	SEH	RF	2.84139	27.0219	13	229.405	136	188.987	14.1452	3	CaM1760(BB) ICCM0250(AA) TR2(BB)
	2009	SEH	RF	2.84139	25.7501	24	218.354	175	186.613	10.633	3	CaM1760(BB) ICCM0068(AA) TA96(BB)
	2009	SEH	RF	2.84139	26.1457	24	218.858	178	187.077	10.6752	3	CaM1760(BB) H1B17(AA) TA96(BB)
	2009	SEH	RF	2.84139	26.9566	20	220.443	136	187.269	13.7622	3	CaM1760(BB) H1A19(AA) TAA194(BB)
	2009	SEH	RF	2.84139	26.4754	26	217.29	169	186.265	11.1184	3	CaM1760(BB) H1A19(AA) TA96(BB)
	2009	SEH	RF	2.84139	25.6278	19	222.298	119	188.783	14.0515	3	CaM1760(BB) CaM1684(AA) TAA194(BB)
	2009	SEH	RF	2.84139	26.6447	20	220.76	144	187.465	13.0347	3	NCPGR107(BB) NCPGR93(AA) TA14(AA)
	2009	SEH	RF	2.84139	27.348	11	230.481	75	188.233	22.1149	3	NCPGR107(BB) STMS2(AA) TS58s(AA)
	2009	SEH	RF	2.84139	27.8767	28	212.287	73	181.713	20.3352	3	CaM1530(AA) cpPb682328(BB) CaM0856(BB)
	2009	SEH	RF	2.84139	26.7551	20	161.851	87	191.882	16.4137	3	cpPb-490776(BB) CaM0391(BB) H1P092(BB)
Harvest index (HI, %)	2005	PAT	RF	4.12356	41.2356	4	101.85	29	96.5582	54.2809	3	TA3(AA) GA26(AA) TR11(BB)
	2007	PAT	RF	10.5826	105.826	4	0	108	54.9565	48.0495	3	TR5(AA) CaM0507(BB) CaM1684(AA)
	2008	DUG	RF	2.86092	26.5817	19	0.376656	94	0.426383	17.3774	3	CaM0848(BB) cpPb678284(BB) TA1(AA)
	2008	NDL	RF	2.9582	27.7027	4	0.379245	202	0.436981	11.0459	3	NCPGR209(AA) NCPGR89(BB) CaM2131(BB)
	2008	NDL	RF	2.9582	28.4406	11	0.412512	86	0.442933	18.4814	3	H2J09(BB) cpPb-682025(BB) CaM0157(AA)
	2008	NDL	RF	2.9582	28.3311	11	0.412512	88	0.442755	18.1475	3	H4H02(BB) cpPb-682025(BB) CaM0157(AA)
	2008	NDL	RF	2.9582	29.4437	11	0.412512	87	0.443047	18.7226	3	TA5(BB) cpPb-682025(BB) CaM0157(AA)
	2008	NDL	RF	2.9582	28.7072	11	0.412512	87	0.442934	18.4123	3	CaM2026(BB) cpPb-682025(BB) CaM0157(AA)
	2008	PAT	RF	3.05478	30.5478	28	0.506996	160	0.463197	13.1547	3	H5B04(AA) NCPGR19(BB) NCPGR21(BB)
	2008	SEH	RF	2.75523	26.7345	19	0.603196	150	0.544285	12.6766	3	CaM0081(AA) NCPGR231(BB) CaM0998(BB)
	2008	SEH	RF	2.75523	26.0543	19	0.601226	150	0.542739	12.1115	3	H1H14(AA) NCPGR91(AA) ICCM0069(BB)
	2008	SEH	RF	2.75523	25.9068	17	0.604989	154	0.544667	12.1425	3	H1H14(AA) NCPGR91(AA) H4G11(BB)
	2008	SEH	RF	2.75523	25.5253	24	0.600131	147	0.550746	11.1299	3	NCPGR118(AA) TA194(BB) CaM0861(AA)
	2008	SEH	RF	2.75523	25.616	24	0.600131	147	0.550816	11.1446	3	NCPGR146(AA) TA194(BB) CaM0861(AA)
	2008	SEH	RF	2.75523	25.6623	24	0.600131	148	0.550794	11.1234	3	NCPGR170(AA) TA194(BB) CaM0861(AA)
	2008	SEH	RF	2.75523	25.5851	10	0.477381	141	0.556992	13.4881	3	ICCM160(AA) CaM1790(AA) TA14(BB)
	2008	SEH	RF	2.75523	27.5523	16	0.490868	85	0.549548	15.6528	3	GA26(AA) TAA170(BB) CaCISR2(AA)
	2008	SEH	RF	2.75523	26.2418	6	0.451606	115	0.556835	16.6667	3	CaM1790(AA) TA14(BB) GA119(AA)
	2008	SEH	RF	2.75523	24.8466	20	0.521485	95	0.57229	12.7436	3	cpPb-680552(AA) CaM0393(BB) STMS21(BB)
	2008	SEH	RF	2.75523	24.9048	21	0.599465	118	0.549846	13.2345	3	CaM0821(AA) TA194(BB) NCPGR184(AA)
	2008	SEH	RF	2.75523	25.6835	21	0.602982	135	0.550939	12.1119	3	CaM0845(BB) cpPb-489318(BB) NCPGR184(AA)
	2008	SEH	RF	2.75523	27.2381	3	0.42025	100	0.559531	19.4141	3	NCPGR49(AA) TA1(BB) CaM0393(AA)
	2009	DUG	IR	5.78582	52.4466	2	0.79195	89	0.278338	35.6351	3	STMS2(BB) CaM1684(BB) H3F08(AA)
	2009	DUG	IR	5.78582	57.8582	3	0.7183	83	0.295342	37.2903	3	cpPb680552(AA) CaM1684(BB) CaM0821(BB)
	2009	DUG	IR	5.78582	55.6903	4	0.6534	68	0.272322	42.5751	3	TR11(BB) TA6(BB) CaM0204(AA)
	2009	DUG	IR	5.78582	57.3926	4	0.6534	94	0.270101	36.1054	3	TR11(BB) TS17X(BB) CaM0204(AA)
	2009	HIR	RF	3.82842	38.2842	12	0.595267	91	0.506921	25.9099	3	NCPGR107(AA) cpPb680552(BB) CaM1765(BB)
	2009	NDL	IR	3.20198	28.9682	17	0.616729	111	0.529178	16.2338	3	CaM2187(AA) NCPGR141(BB) ICCM0250(AA)
	2009	NDL	IR	3.20198	32.0087	30	0.605453	74	0.527105	22.39	3	CaM2187(AA) NCPGR127(AA) cpPb-682025(AA)
	2009	NDL	IR	3.20198	28.8412	30	0.605453	76	0.530811	20.095	3	CaM2187(AA) NCPGR127(AA) cpPb-490406(AA)
	2009	NDL	IR	3.20198	30.5983	33	0.597061	100	0.526304	17.2253	3	CaM2187(AA) NCPGR127(AA) ICCM0250(AA)
	2009	NDL	IR	3.20198	29.7014	30	0.597963	105	0.526196	16.2061	3	CaM2187(AA) NCPGR31(AA) CaM1232(BB)
	2009	NDL	IR	3.20198	32.0198	23	0.594778	85	0.518689	18.4376	3	CaM2187(AA) NCPGR31(AA) CaM0694(BB)
	2009	NDL	IR	3.20198	30.151	23	0.591017	85	0.518011	16.6924	3	CaM2187(AA) ICCM0065(AA) CaM0694(BB)
	2009	NDL	RF	2.70542	24.4052	15	0.5613	89	0.476675	17.4547	3	CaM0081(BB) ICCM199c(BB) TR11(BB)
	2009	NDL	RF	2.70542	25.7811	17	0.545488	102	0.470011	16.2857	3	CaM2041(BB) TA6(AA) cpPb-679915(AA)
	2009	NDL	RF	2.70542	25.7811	17	0.545488	102	0.470011	16.2857	3	CaM2041(BB) TA6(AA) cpPb-679216(AA)
	2009	NDL	RF	2.70542	25.7811	17	0.545488	102	0.470011	16.2857	3	CaM2041(BB) TA6(AA) cpPb-677690(AA)
	2009	NDL	RF	2.70542	24.3489	20	0.54683	159	0.4751	11.027	3	NCPGR228(AA) CaM1702(AA) STMS21(AA)
	2009	NDL	RF	2.70542	24.5528	21	0.54631	189	0.47833	9.69739	3	NCPGR105(AA) NCPGR278(BB) CaM0046(AA)
	2009	NDL	RF	2.70542	25.847	20	0.545455	149	0.472491	12.0594	3	CaM2098(AA) CaM1702(AA) STMS21(AA)
	2009	NDL	RF	2.70542	27.0542	15	0.560893	122	0.475394	15.4594	3	TA116(AA) NCPGR255(BB) TA1(AA)
	2009	PAT	IR	3.46008	32.855	16	0.479856	104	0.54171	20.2218	3	TR5(BB) NCPGR164(BB) NCPGR171(AA)
	2009	PAT	IR	3.46008	31.2679	22	0.477582	191	0.537055	12.0804	3	H3E052(BB) NCPGR171(AA) CaM0144(BB)
	2009	PAT	IR	3.46008	31.6306	9	0.463522	82	0.54478	23.5047	3	NCPGR164(BB) cpPb-490776(BB) TR2(AA)
	2009	PAT	IR	3.46008	33.5955	13	0.595346	76	0.520633	26.1913	3	NCPGR141(BB) GA26(BB) CaM0998(BB)
	2009	PAT	IR	3.46008	31.8029	23	0.582417	149	0.524364	14.7262	3	NCPGR141(BB) H1I16(BB) CaM0998(BB)
	2009	PAT	IR	3.46008	34.6008	22	0.581014	78	0.518397	24.5468	3	CaM1567(BB) GA26(BB) NCPGR10(BB)
	2009	PAT	IR	3.46008	31.5332	14	0.5944	86	0.52081	22.7995	3	GA26(BB) ICCM0249(BB) CaM0998(BB)
	2009	PAT	IR	3.46008	31.3405	47	0.566149	131	0.52548	13.1319	3	CaM0845(AA) CaM1835(BB) CaM2031(BB)
	2009	PAT	IR	3.46008	32.2561	39	0.570008	156	0.526579	12.7273	3	CaM0615(AA) CaM0998(BB) CaM1835(BB)
	2009	PAT	IR	3.46008	31.5995	47	0.566315	124	0.526406	13.212	3	CaM0615(AA) CaM1835(BB) CaM2031(BB)
	2009	PAT	RF	5.02595	48.3138	5	0.45956	94	0.573254	31.7637	3	STMS2(AA) CaM0636(BB) NCPGR236(AA)
	2009	PAT	RF	5.02595	50.2595	5	0.45956	94	0.573532	32.6273	3	STMS2(AA) CaM0636(BB) ICCM0069(AA)
	2009	SEH	IR	3.40527	32.173	11	0.585336	91	0.468178	21.6695	3	H3C11(AA) TA180(BB) NCPGR127(BB)
	2009	SEH	IR	3.40527	31.2105	10	0.59026	97	0.471563	19.7276	3	H3C11(AA) TA180(BB) ICCM0065(BB)
	2009	SEH	IR	3.40527	32.2018	7	0.623257	59	0.475439	27.6211	3	TS57(AA) TA180(BB) NCPGR91(AA)
	2009	SEH	IR	3.40527	32.1472	10	0.57656	107	0.454973	19.924	3	TA106(AA) NCPGR91(AA) CaM0861(BB)
	2009	SEH	IR	3.40527	34.0527	7	0.596686	120	0.4578	19.5344	3	TA106(AA) Tp684964(AA) CaM0861(BB)
	2009	SEH	IR	3.40527	32.0196	22	0.551177	142	0.46099	15.4384	3	NCPGR107(BB) NCPGR91(AA) cpPb-322921(BB)
	2009	SEH	IR	3.40527	33.831	20	0.55436	171	0.462175	14.2837	3	NCPGR107(BB) NCPGR91(AA) TR20(BB)
	2009	SEH	IR	3.40527	31.0243	20	0.553385	146	0.461392	14.87	3	NCPGR200(BB) NCPGR91(AA) cpPb-322921(BB)
	2009	SEH	RF	8.65316	78.8923	1	0.9431	185	0.524457	29.2016	3	CaM1918(BB) ICCM0297(BB) CaM1702(AA)
	2009	SEH	RF	8.65316	79.8372	1	0.9431	178	0.524225	30.2686	3	GA16(AA) ICCM0297(BB) CaM1702(AA)
Yield (YLD, g)	2008	PAT	RF	4.87328	48.7328	15	195.671	143	154.004	22.501	3	NCPGR231(BB) NCPGR144(AA) cpPb-677672(AA)
	2008	PAT	RF	4.87328	48.0783	15	195.671	148	153.621	21.8746	3	NCPGR231(BB) NCPGR144(AA) cpPb-490962(AA)
	2008	PAT	RF	4.87328	48.1205	15	195.671	148	153.709	21.8666	3	NCPGR231(BB) NCPGR144(AA) cpPb-679323(AA)
	2008	PAT	RF	4.87328	47.7376	15	195.671	147	153.764	21.8071	3	NCPGR231(BB) NCPGR144(AA) cpPb-171485(AA)
	2008	PAT	RF	4.87328	47.7664	14	197.074	147	153.788	21.9534	3	NCPGR231(BB) NCPGR144(AA) cpPb-677798(AA)
	2008	SEH	RF	4.4205	40.6192	22	137.706	173	111.011	16.5227	3	CaM2093(BB) TA103(AA) CaM0015(AA)
	2008	SEH	RF	4.4205	44.205	24	137.168	179	110.16	17.1689	3	ICCM0250(BB) TA103(AA) NCPGR263(AA)
	2009	DUG	RF	9.12844	84.5701	4	1.21118	108	1.03323	41.896	3	CaM0111(BB) TA106(AA) TS71(BB)
	2009	DUG	RF	9.12844	91.2844	4	1.21118	111	1.03343	43.1527	3	CaM1469(BB) TA106(AA) TS71(BB)
	2009	DUG	RF	9.12844	88.4311	2	1.27327	70	1.03448	54.3687	3	STMS12(BB) TA106(AA) CaM1684(BB)
	2009	DUG	RF	9.12844	82.7133	4	1.21118	78	1.03249	49.4202	3	TA106(AA) CaM1835(BB) CaM0694(BB)
	2009	HIR	IR	6.09253	54.9135	43	25.3716	156	18.0111	20.9172	3	NCPGR254(BB) NCPGR189(BB) TAA170(AA)
	2009	HIR	IR	6.09253	55.5071	57	24.5829	150	17.898	20.5277	2	NCPGR189(BB) TAA170(AA)
	2009	HIR	IR	6.09253	58.4893	40	26.0177	162	18.2307	21.8499	3	NCPGR189(BB) TAA170(AA) ICCM0249(AA)
	2009	HIR	IR	6.09253	55.9685	45	16.1148	106	22.6907	24.5923	3	TAA170(BB) ICCM0249(BB) GA20(AA)
	2009	HIR	IR	6.09253	60.9253	62	16.9164	92	23.1949	26.1806	2	TAA170(BB) GA20(AA)
	2009	HIR	IR	6.09253	59.6513	55	24.6562	118	17.6062	24.9934	3	TAA170(AA) ICCM0069(AA) CaM1684(AA)
	2009	NDL	RF	5.23851	51.5031	44	0.620682	97	0.49	25.7559	3	cpPb-682328(BB) NCPGR21(AA) TAA170(AA)
	2009	NDL	RF	5.23851	52.3851	62	0.602581	81	0.479877	25.6402	2	cpPb-682328(BB) TAA170(AA)
	2009	SEH	IR	3.50438	31.7544	24	301.167	192	364.922	12.0916	3	NCPGR89(AA) NCPGR105(BB) CaM1024(AA)
	2009	SEH	IR	3.50438	32.3961	23	297.63	189	363.944	12.5367	3	NCPGR89(AA) NCPGR105(BB) NCPGR278(AA)
	2009	SEH	IR	3.50438	31.9589	27	302.759	195	364.028	11.883	3	NCPGR146(AA) NCPGR105(BB) CaM1024(AA)
	2009	SEH	RF	4.81877	43.413	2	351	184	154.983	18.1692	3	NCPGR264(AA) CaM0639(AA) TA116(BB)
	2009	SEH	RF	4.81877	44.5752	2	351	183	153.868	18.7081	3	NCPGR107(BB) CaM0639(AA) TA116(BB)
	2009	SEH	RF	4.81877	44.4106	2	351	193	156.848	17.5565	3	TA5(AA) TA116(BB) ICCM0297(BB)
	2009	SEH	RF	4.81877	44.1046	2	351	194	153.809	17.6812	3	CaM0639(AA) TA116(BB) Tp684964(BB)
	2009	SEH	RF	4.81877	44.999	2	351	187	154.927	18.4986	3	CaM0639(AA) TA116(BB) ICCM0297(BB)
	2009	SEH	RF	4.81877	44.4602	2	351	191	157.048	17.6767	3	CaM2026(AA) TA116(BB) ICCM0297(BB)
	2009	NDL	RF	3.06118	27.9481	18	28.6494	108	37.9273	16.5006	3	H3E052(AA) TA106(BB) CaM0102(BB)
	2009	NDL	RF	3.06118	27.863	19	28.8127	103	38.0318	16.9457	3	NCPGR264(AA) TA106(BB) CaM0102(BB)
	2009	NDL	RF	3.06118	27.6936	20	29.1493	102	38.3657	16.3893	3	NCPGR209(AA) TA106(BB) CaM0144(BB)
	2009	NDL	RF	3.06118	30.6118	18	28.3421	108	37.9923	17.92	3	NCPGR209(AA) TA106(BB) CaM0102(BB)
	2009	NDL	RF	3.06118	27.6883	20	29.1493	103	38.3428	16.2787	3	NCPGR209(AA) TA106(BB) CaM1742(BB)
	2009	NDL	RF	3.06118	28.7969	20	29.1493	104	38.3571	16.6963	3	NCPGR209(AA) TA106(BB) NCPGR136(BB)
	2009	NDL	RF	3.06118	29.7644	26	43.5599	90	35.6097	16.6013	3	TA142(AA) cpPb682328(BB) CaM0393(AA)
	2009	SEH	IR	3.34395	32.1299	19	119.051	152	93.744	14.9797	3	NCPGR146(BB) NCPGR21(AA) cpPb-677672(BB)
	2009	SEH	IR	3.34395	33.4395	14	121.208	127	92.501	17.8981	3	TA76s(AA) NCPGR93(BB) CaM0391(AA)
	2009	SEH	RF	6.8871	68.871	1	212.64	88	99.1815	42.8004	3	TA127(AA) TA25(BB) cpPb-680552(BB)
	2009	SEH	RF	6.8871	63.144	1	212.64	103	101.046	35.8699	3	TA180(BB) CaM2041(AA) TA14(BB)
	2005	PAT	RF	2.65671	25.6317	22	0.187604	123	0.14321	12.3641	3	NCPGR164(AA) NCPGR171(BB) TAA137(BB)
	2005	PAT	RF	2.65671	24.6698	21	0.188409	114	0.1426	12.9107	3	NCPGR164(AA) NCPGR141(BB) TAA137(BB)
	2005	PAT	RF	2.65671	25.6579	20	0.110933	132	0.155648	11.8119	3	TR7(AA) CaM0326(BB) TA103(BB)
	2005	PAT	RF	2.65671	24.0496	10	0.20047	109	0.138279	15.6226	3	CaM0500(BB) Tp684964(AA) TA1(AA)
	2005	PAT	RF	2.65671	26.5671	21	0.183452	140	0.137565	13.2303	3	CaM1903(AA) CaM2031(BB) TA103(AA)
	2009	PAT	RF	4.42073	40.6218	22	2294.19	173	1849.45	16.5236	3	CaM2093(BB) TA103(AA) CaM0015(AA)
	2009	PAT	RF	4.42073	44.2073	24	2285.21	179	1835.26	17.1696	3	ICCM0250(BB) TA103(AA) NCPGR263(AA)
	2009	PAT	IR	4.87347	48.7347	15	3259.89	143	2565.71	22.5017	3	NCPGR231(BB) NCPGR144(AA) cpPb-677672(AA)
	2009	PAT	IR	4.87347	48.0801	15	3259.89	148	2559.34	21.8752	3	NCPGR231(BB) NCPGR144(AA) cpPb-490962(AA)
	2009	PAT	IR	4.87347	48.1223	15	3259.89	148	2560.79	21.8673	3	NCPGR231(BB) NCPGR144(AA) cpPb-679323(AA)
	2009	PAT	IR	4.87347	47.7394	15	3259.89	147	2561.71	21.8078	3	NCPGR231(BB) NCPGR144(AA) cpPb-171485(AA)
	2009	PAT	IR	4.87347	47.7675	14	3283.27	147	2562.11	21.9537	3	NCPGR231(BB) NCPGR144(AA) cpPb-677798(AA)
	2009	PAT	IR	2.77792	26.1426	12	109.167	156	93.0321	11.8613	3	TA142(BB) CaM1417(AA) CaM1125(BB)
	2009	PAT	IR	2.77792	27.7792	9	109.889	70	91.0429	22.4807	3	STMS12(BB) TA106(AA) GA137(AA)
	2006	PAT	RF	2.55255	23.3283	15	0.17488	127	0.135382	11.933	3	TR5(AA) NCPGR171(AA) NCPGR21(AA)
	2006	PAT	RF	2.55255	23.5443	9	0.176044	86	0.144298	7.09058	3	TR5(AA) TR8(AA) TS58s(AA)
	2006	PAT	RF	2.55255	23.1557	9	0.181544	80	0.142142	11.118	3	TR5(AA) GA119(AA) TA30(AA)
	2006	PAT	RF	2.55255	23.0676	13	0.102014	101	0.1434	14.9102	3	NCPGR164(BB) TAA170(BB) CaM0157(BB)
	2006	PAT	RF	2.55255	24.3951	21	0.104936	178	0.140383	10.0492	3	CaM0443(BB) TAA170(BB) NCPGR184(AA)
	2006	PAT	RF	2.55255	23.7421	19	0.102345	182	0.139563	9.75398	3	CaM1469(BB) TAA170(BB) NCPGR184(AA)
	2006	PAT	RF	2.55255	24.31	7	0.1853	23	0.132883	38.3086	3	STMS12(AA) GA26(BB) GA119(AA)
	2006	PAT	RF	2.55255	25.2762	22	0.168686	83	0.136052	14.361	3	STMS2(AA) NCPGR40(BB) TA132(BB)
	2006	PAT	RF	2.55255	24.5551	20	0.103593	168	0.139913	10.7047	3	TAA170(BB) CaM1973(BB) NCPGR184(AA)
	2006	PAT	RF	2.55255	23.6947	19	0.101992	175	0.138305	9.97384	3	TAA170(BB) CaM0326(BB) NCPGR184(AA)
	2008	PAT	RF	4.62099	42.5484	16	59.7309	95	41.9254	26.4903	3	TA180(AA) TAA170(AA) CaM0861(AA)
	2008	PAT	RF	4.62099	46.2099	4	70.8141	73	40.3038	34.6756	3	CaM0421(BB) cpPb680552(AA) NCPGR127(BB)
	2008	PAT	RF	4.62099	42.4087	18	58.7142	190	42.0068	16.1989	3	TAA170(AA) NCPGR236(BB) H1H011(AA)
	2008	PAT	RF	4.62099	45.8346	9	67.651	173	42.9125	19.3373	3	TAA170(AA) CaM0923(BB) CaM0142(AA)
	2008	PAT	RF	4.62099	42.7103	12	62.608	175	42.0931	17.7959	3	TAA170(AA) CaM0507(BB) CaM0142(AA)
	2008	PAT	RF	4.62099	42.8941	17	58.9777	192	41.8979	16.2076	3	TAA170(AA) ICCM0069(BB) H1H011(AA)
	2008	PAT	RF	4.62099	42.8638	15	60.3745	195	41.9361	16.1165	3	TAA170(AA) ICCM0068(BB) H1H011(AA)
	2008	PAT	RF	4.62099	41.6177	16	59.6491	178	41.8912	16.8487	3	TAA170(AA) ICCM0068(BB) TA27(AA)
	2008	PAT	RF	4.62099	44.2828	13	60.885	96	41.2113	27.9245	3	TAA170(AA) CaM0821(BB) CaM0157(AA)
	2008	PAT	RF	4.62099	42.861	20	58.0429	169	41.6425	17.6807	3	TAA170(AA) H3C06(AA) CaM0142(AA)
	2008	SEH	RF	4.20616	42.0616	2	91.9477	122	47.788	24.1323	3	NCPGR93(BB) GA20(BB) TA30(BB)
	2005	PAT	RF	3.59675	35.9675	15	1146.48	183	1644.48	14.6424	3	CaM2131(BB) CaM1232(BB) NCPGR10(AA)
	2005	PAT	RF	3.59675	33.9825	14	1132.83	183	1635.19	13.9378	3	CaM0998(AA) CaM1232(BB) NCPGR10(AA)
	2006	PAT	RF	3.78708	34.2125	11	1251.55	87	1920.8	24.1803	3	CaM1274(AA) TA14(AA) cpPb680552(AA)
	2006	PAT	RF	3.78708	37.8708	24	2240.54	137	1753.51	18.0827	3	cpPb-490874(BB) NCPGR40(BB) cpPb-677672(AA)
	2006	PAT	RF	3.78708	34.1754	22	1449.15	105	1926.26	19.6297	3	CaM2131(AA) cpPb-680552(AA) cpPb-490776(BB)
	2007	PAT	RF	4.23946	42.3946	13	232.75	106	939.745	19.3356	3	TS57(AA) cpPb-678284(BB) TA6(AA)
	2007	PAT	RF	4.23946	41.0038	13	263.223	95	956.686	21.2601	3	TR5(AA) STMS12(AA) cpPb-678284(BB)
	2007	PAT	RF	4.23946	41.7484	13	251.676	113	938.25	18.0492	3	TR5(AA) cpPb-678284(BB) TR56(AA)
	2007	PAT	RF	4.23946	38.3912	12	405.185	161	1099.8	16.1699	3	ICCM0069(BB) H1B17(BB) CaM1684(AA)
	2007	PAT	RF	4.23946	38.753	11	351.038	158	1090.94	17.0505	3	ICCM0069(BB) NCPGR231(BB) CaM1684(AA)
	2007	PAT	RF	4.23946	38.5567	23	681.577	91	1149.45	22.716	3	CaM1765(BB) GA20(AA) H2A08(AA)
	2008	PAT	RF	3.49743	31.8561	24	1254.44	192	1520.38	12.1279	3	NCPGR89(AA) NCPGR105(BB) CaM1024(AA)
	2008	PAT	RF	3.49743	32.5539	23	1239.52	189	1516.3	12.5935	3	NCPGR89(AA) NCPGR105(BB) NCPGR278(AA)
	2008	PAT	RF	3.49743	32.0553	27	1261.09	195	1516.65	11.9167	3	NCPGR146(AA) NCPGR105(BB) CaM1024(AA)
Transpiration related traits
Delta carbon ratio (δ13C)	2008	PAT	-	7.32084	73.2084	3	17.991	90	20.6085	43.1018	3	CaM2187(AA) ICCM160(AA) TS58s(BB)
	2008	PAT	-	3.86999	38.6999	22	19.1516	158	19.8931	16.8874	3	CaM0507(BB) TA30(AA) TS71(AA)
Drought indices
Drought tolerance indices (DTI)	2009	NAN	-	3.87847	37.9468	8	1.03651	51	0.686459	37.7425	3	TA127(AA) STMS2(AA) CaM0391(BB)
	2009	NAN	-	3.87847	38.7847	11	1.16334	93	0.709713	25.8789	3	NCPGR19(AA) TA106(BB) CaM0391(BB)
	2009	PAT	-	5.83923	53.3702	10	1.1036	89	0.705794	33.4088	3	CaM1399(BB) TR11(BB) cpPb-677038(AA)
	2009	PAT	-	5.83923	54.8045	2	1.61682	128	0.725733	28.4805	3	ICCM197a(AA) TA132(AA) CaM1684(BB)
	2009	PAT	-	5.83923	52.9466	2	1.61682	130	0.712434	27.8415	3	ICCM199c(AA) cpPb682328(AA) ICCeM050(BB)
	2009	PAT	-	5.83923	53.4979	2	1.61682	120	0.708808	29.6817	3	NCPGR93(AA) TA132(AA) CaM1684(BB)
	2009	PAT	-	5.83923	53.2422	2	1.61682	165	0.70296	23.2801	3	cpPb-682025(AA) CaM0507(BB) ICCM0257(AA)
	2009	PAT	-	5.83923	57.9586	3	1.4659	134	0.697632	28.8403	3	cpPb-682025(AA) CaM1684(BB) ICCM0257(AA)
	2009	PAT	-	5.83923	53.3255	2	1.61682	166	0.702625	23.1861	3	cpPb-490406(AA) CaM0507(BB) ICCM0257(AA)
	2009	PAT	-	5.83923	53.0462	3	1.4659	170	0.706089	22.7382	3	cpPb-490406(AA) NCPGR27(BB) ICCM0257(AA)
	2009	PAT	-	5.83923	52.7151	3	1.4659	167	0.707052	22.9514	3	cpPb-490406(AA) ICCM0068(BB) ICCM0257(AA)
	2009	PAT	-	5.83923	52.6392	3	1.4659	161	0.706253	23.5628	3	cpPb-490406(AA) NCPGR231(BB) ICCM0257(AA)
	2009	PAT	-	5.83923	58.3923	3	1.4659	132	0.695714	29.2491	3	cpPb-490406(AA) CaM1684(BB) ICCM0257(AA)
	2009	HIR	-	4.25328	38.9718	25	1.35428	125	0.846102	19.7422	3	STMS25(BB) TA42(BB) CaM0144(AA)
	2009	HIR	-	4.25328	38.5114	24	1.36019	127	0.848558	19.4317	3	STMS25(BB) TA42(BB) NCPGR263(AA)
	2009	HIR	-	4.25328	41.3136	2	2.47412	125	0.869417	22.7356	3	STMS12(BB) CaM1328(AA) ICCM0069(BB)
	2009	HIR	-	4.25328	42.5328	22	1.36041	122	0.823876	21.4441	3	CaM0389(AA) TR2(BB) NCPGR263(AA)
	2009	HIR	-	4.25328	39.984	15	1.42542	63	0.796963	32.5795	3	TAA137(BB) CaM0157(BB) CaM0403(AA)
	2009	HIR	-	4.25328	42.3329	24	1.43123	84	0.835211	26.9168	3	TAA137(BB) CaM1765(BB) CaM0403(AA)
	2009	HIR	-	4.25328	38.4978	28	1.35089	132	0.848346	18.5708	3	TAA137(BB) H3C06(BB) NCPGR263(AA)
	2009	HIR	-	4.25328	39.2266	24	1.25758	107	0.80847	20.8028	3	TA42(BB) CaM2031(BB) NCPGR136(AA)
	2009	HIR	-	4.25328	38.6269	1	2.65639	43	0.780096	41.2768	3	TR11(BB) CaM0157(AA) GA119(BB)
	2009	HIR	-	4.25328	41.0856	2	2.47412	136	0.894391	21.8333	3	CaM1684(BB) TA27(AA) TA37(BB)
	2009	HIR	-	4.25328	41.4087	18	1.38156	122	0.824534	21.0489	3	TR2(BB) NCPGR136(AA) NCPGR184(AA)
	2009	SEH	-	4.1497	37.5832	3	1.98807	186	1.0371	15.7883	3	NCPGR89(BB) CaM0998(AA) CaM1376(BB)
	2009	SEH	-	4.1497	37.6124	3	1.98807	189	1.02983	15.6461	3	NCPGR118(BB) CaM0998(AA) CaM1376(BB)
Drought susceptibility indices (DSI)	2009	NAN	-	3.23899	30.854	8	-0.40812	145	0.970422	15.8505	3	TA76s(AA) CaM1905(BB) TS58s(AA)
	2009	NAN	-	3.23899	32.3899	9	-0.347919	146	0.970129	16.3877	3	TA76s(AA) TS58s(AA) H3F08(BB)
	2009	NAN	-	3.23899	29.6799	13	-0.0892005	136	0.99676	15.6373	3	NCPGR202(AA) TS58s(AA) CaM0393(AA)
	2009	PAT	-	3.53502	35.3424	23	0.383852	115	1.071	19.263	3	CaM0081(AA) TA142(AA) cpPb-682025(BB)
	2009	PAT	-	3.53502	34.9433	22	0.375552	119	1.06805	18.6862	3	CaM0081(AA) TA142(AA) cpPb-490406(BB)
	2009	PAT	-	3.53502	34.1986	28	0.445939	116	1.07164	18.1553	3	CaM0081(AA) TA142(AA) cpPb-322921(BB)
	2009	PAT	-	3.53502	35.3095	24	0.514759	83	1.16294	21.8139	3	CaM0081(AA) CaM1530(AA) cpPb-322921(BB)
	2009	PAT	-	3.53502	33.3359	15	0.232771	106	1.04943	20.4774	3	TA3(AA) TA14(BB) CaM0821(AA)
	2009	PAT	-	3.53502	35.3502	5	-0.381561	78	0.99999	28.6361	3	NCPGR87(BB) CaM0157(BB) TR2(AA)
	2009	PAT	-	3.53502	34.2025	4	-0.499236	80	0.958713	27.377	3	NCPGR91(AA) CaM0157(BB) TR2(AA)
	2009	PAT	-	3.53502	33.6692	5	-0.340352	92	1.01191	24.5714	3	TS58s(AA) CaM0157(BB) TA206(AA)
	2009	DUG	-	2.75769	24.878	21	-5.00958	121	0.698734	13.8717	3	TR5(BB) Tp684964(BB) NCPGR184(AA)
	2009	DUG	-	2.75769	26.5498	8	-8.77397	57	0.580612	26.9381	3	CaM2187(AA) STMS2(BB) CaM0821(AA)
	2009	DUG	-	2.75769	27.5769	12	-7.18373	79	0.497568	21.4985	3	STMS2(BB) STMS11(BB) TA110(BB)
	2009	DUG	-	2.75769	24.8637	6	-9.16659	68	0.30204	23.2373	3	STMS2(BB) TA110(BB) cpPb-490962(AA)
	2009	DUG	-	2.75769	24.8637	6	-9.16659	68	0.30204	23.2373	3	STMS2(BB) TA110(BB) cpPb-679323(AA)
	2009	DUG	-	2.75769	24.8637	6	-9.16659	68	0.30204	23.2373	3	STMS2(BB) TA110(BB) cpPb-677798(AA)
	2009	DUG	-	2.75769	26.1476	20	-5.81744	161	0.340333	11.6127	3	CaM1790(AA) NCPGR91(AA) CaM0861(AA)
	2009	DUG	-	2.75769	26.6086	21	-5.44816	132	0.431898	13.6367	3	TA14(AA) TAA194(BB) CaM0861(AA)
aPAT - Patancheru; DUG - Durgapura; HIR - Hiriyur; NDL - Nandyal; SEH - Sehore; bCC - Cylinder culture; IR - Irrigated; RF - Ranifed; cPhenotypic variation explained
