# Supplementary material for: Genetic dissection of drought tolerance in chickpea (Cicer arietinum L.)
Source: Theor Appl Genet. 2013 Dec 11;127(2):445–62. doi: 10.1007/s00122-013-2230-6 (PMC3910274; doi:10.1007/s00122-013-2230-6)
Supplement: Supplementary file 12 — ESM Table S12: Two and three loci epistatic interactions identified by Genotype Matrix Mapping program (GMM program) in ICCRIL04 (ICC 283 × ICC 8261) (XLSX 40 kb) [file 122_2013_2230_MOESM12_ESM.xlsx]

## Sheet: ESM Table 12
ESM Table 12: Three loci epistatic interactions identified by Genotype Matrix Mapping (GMM) in ICCRIL04 (ICC 283 × ICC 8261)
Trait	Year	Locationa	Environmentb	Search range	F value	Corresponding individuals		Other individuals		Phenotypic variation explained (R2 %)	No. of interacted loci	Significant locus/allele combination
						No. of plants	Phenotypic mean value	No. of plants	Phenotypic mean value
Root traits
Root length density (RLD, cm cm-3)	2006	PAT	CC	2.99684	29.9684	14	0.298571	58	0.366724	23.1928	3	CaM2189(AA) CaM1214(AA) CaM0694(BB)
	2006	PAT	CC	2.99684	27.2494	22	0.298636	104	0.355865	15.5429	3	CaM2189(AA) cpPb-677529(AA) H1H011(AA)
	2006	PAT	CC	2.99684	29.2671	16	0.295	87	0.358161	18.626	3	NCPGR138(BB) NCPGR123(AA) H1P092(AA)
	2006	PAT	CC	2.99684	29.3806	25	0.3032	83	0.359639	18.8541	3	NCPGR138(BB) H1P092(AA) CaM1908(AA)
	2006	PAT	CC	2.99684	29.3228	6	0.241667	106	0.345943	19.5961	3	CaM0772(AA) TA14(AA) TR43(AA)
	2006	PAT	CC	2.99684	28.1243	5	0.28	55	0.358909	24.0729	3	cpPb-677304(BB) STMS15(AA) TA22(BB)
	2006	PAT	CC	2.99684	27.957	18	0.394444	137	0.331606	14.3257	3	ICCeM35(AA) TR35(AA) TA113(BB)
	2006	PAT	CC	2.99684	29.193	29	0.296552	149	0.348054	13.2524	3	H3A052(BB) cpPb-677529(AA) H1H011(AA)
	2010	PAT	CC	4.80971	46.3864	1	0.19	6	0.28	44.2079	3	CaM2189(BB) TA203(BB) CaM0800(BB)
Root dry weight (RDW, g)	2006	PAT	CC	5.15926	51.5926	4	0.6475	37	0.481081	26.4708	3	TA127(BB) ICCeM50(AA) TR42(AA)
	2006	PAT	CC	5.15926	51.3914	5	0.606	33	0.472121	22.058	3	TA127(BB) H1H011(AA) TR42(AA)
	2010	PAT	CC	4.11834	41.1834	7	1.28	28	0.921429	41.2724	3	TA127(AA) TA25(AA) CaM2102(AA)
	2010	PAT	CC	4.11834	37.3474	6	1.33167	40	0.9675	33.6723	3	TA127(AA) NCPGR146(AA) CaM2095(AA)
	2010	PAT	CC	4.11834	37.7286	5	1.346	34	0.952647	36.6493	3	TA127(AA) NCPGR146(AA) CaM2102(AA)
	2010	PAT	CC	4.11834	38.0748	1	2.15	72	1.03653	30.1717	3	CaM1402(AA) H6F09(BB) TA103II(AA)
	2010	PAT	CC	4.11834	38.7211	4	1.7675	52	1.09865	37.799	3	H6F09(BB) NCPGR229(BB) cp490100(BB)
	2010	PAT	CC	4.11834	39.4371	4	1.7675	55	1.08527	37.9581	3	H6F09(BB) cpPb-490100(BB) GA16(BB)
	2010	PAT	CC	4.11834	38.2964	3	1.87667	40	1.08725	44.6052	3	H6F09(BB) cpPb-490100(BB) GA20(BB)
	2010	PAT	CC	4.11834	38.8308	2	2.105	146	1.11808	18.6735	3	CaM1257(BB) CaM0964(AA) CaM0169(BB)
	2010	PAT	CC	4.11834	40.4697	25	1.3792	149	1.06094	18.0394	3	NCPGR229(BB) CaM2029(AA) CaM0169(BB)
Root volume (RV, cm3)	2006	PAT	CC	11.3856	113.856	4	8.055	16	9.47313	29.378	3	TA127(AA) H5A04(BB) NCPGR142(AA)
	2010	PAT	CC	4.28791	42.8791	2	39.47	33	25.0179	36.614	3	TA127(AA) TA22(AA) CaM2102(AA)
	2010	PAT	CC	4.28791	43.7079	2	39.47	36	25.2536	35.0829	3	TA127(AA) CaM1258(AA) CaM2102(AA)
Root dry weight / Total plant dry weight ratio (RTR, %)	2010	PAT	CC	2.86987	27.4021	20	41.6475	66	36.7905	22.6031	3	TA159(BB) H1D24(BB) cpPb-677304(AA)
	2010	PAT	CC	2.86987	26.0393	7	44.7971	92	37.1468	19.5359	3	CaM0772(AA) TS24(BB) H1J04(AA)
	2010	PAT	CC	2.86987	26.7234	7	44.7971	85	37.1891	21.1658	3	CaM0772(AA) TS24(BB) CaM1907(AA)
	2010	PAT	CC	2.86987	28.6987	18	40.7539	91	36.4457	17.8263	3	CaM0038(BB) CaM1376(AA) TA206(AA)
Morphological traits
Shoot dry weight (SDW, g)	2006	PAT	CC	5.61303	56.1303	3	1.91	12	1.32	76.2614	3	TA203(BB) H3F08(AA) CaM0043(AA)
	2010	PAT	CC	3.68433	36.8433	7	2.48	123	1.76894	21.1269	3	cpPb-677304(BB) CaM1117(AA) H1F14(BB)
	2010	PAT	CC	3.68433	40.3827	7	2.49	63	1.82556	31.8224	3	CaM1753(AA) TR13(BB) cpPb-490100(BB)
Plant height (PHT, cm)	2005	PAT	RF	3.993	39.93	6	35.0667	33	40.5303	14.6365	3	TA127(AA) CaM1431(AA) GAA40(BB)
	2006	PAT	RF	6.5829	65.829	1	0	27	44.7722	69.5047	3	TA203(BB) TS45(BB) TA200(BB)
	2010	DUG	IR	3.10784	29.4583	5	43.6	110	61.199	19.2746	3	TS45(AA) H4G11(BB) H3F08(BB)
	2010	DUG	IR	3.10784	30.5392	3	38.6667	86	61.2576	24.2749	3	TA117(BB) CaM2093(BB) cpPb-490100(BB)
	2010	DUG	IR	3.10784	31.0784	9	48.5111	91	61.7846	22.4933	3	CISR42(BB) CaM2093(BB) cpPb-490100(BB)
	2010	DUG	IR	3.10784	28.4004	5	41.74	113	60.9353	18.1835	3	CaM1790(AA) NCPGR247(BB) TA113(AA)
	2010	DUG	IR	3.10784	29.5568	5	44.32	139	61.7112	15.426	3	ICCeM15(AA) NCPGR200(BB) CaM2093(BB)
	2010	NDL	IR	4.10701	37.6288	17	39.5228	70	45.4206	25.3198	3	CaM2074(BB) TS29(BB) CaM2102(BB)
	2011	DUG	IR	3.80642	48.8788	2	58.705	28	40.8254	60.8055	3	H2J09(BB) NCPGR247(BB) TR42(AA)
	2011	HIR	IR	4.51175	45.1175	2	36.035	22	29.2277	42.3681	3	TA127(BB) CaM0111(BB) TR42(BB)
	2011	HIR	IR	4.51175	45.1175	2	36.035	22	29.2277	42.3681	3	TA127(BB) CaM0111(BB) TR43II(BB)
	2011	HIR	IR	4.51175	42.9849	3	34.4533	21	28.9762	37.9245	3	TA127(BB) CaM0111(BB) TA113(BB)
	2011	NDL	RF	3.61493	34.9052	8	46.0112	59	38.8683	24.6786	3	CaM2063(AA) NCPGR249(AA) STMS15(BB)
	2011	NDL	RF	3.61493	33.3704	10	45.005	58	38.3533	26.6518	3	CaM2063(AA) STMS15(BB) NCPGR229(BB)
	2011	NDL	RF	3.61493	34.888	10	45.364	60	38.1623	28.4563	3	cpPb-677783(AA) STMS15(BB) NCPGR229(BB)
	2011	NDL	RF	3.61493	36.1493	5	41.842	31	34.9332	32.1547	3	TA127(AA) CaM1431(BB) CaM0169(BB)
	2011	NDL	RF	3.61493	36.1493	5	41.842	31	34.9332	32.1547	3	TA127(AA) CaM1431(BB) CaM0043(BB)
	2011	NDL	RF	3.61493	32.8542	6	41.1617	32	35.0266	28.3097	3	TA127(AA) CaM0169(BB) TR43(AA)
	2011	NDL	RF	3.61493	34.1593	6	41.4033	30	35.3153	34.2357	3	TA127(AA) ICCM0249(AA) CaM2102(AA)
	2011	NDL	RF	3.61493	32.8542	6	41.1617	32	35.0266	28.3097	3	TA127(AA) CaM0043(BB) TR43(AA)
	2011	NDL	RF	3.61493	35.4951	2	39.54	16	34.2806	22.2584	3	TA127(AA) CaM0293(AA) H1P092(BB)
	2011	NDL	RF	3.61493	32.6308	9	45.2733	59	38.1841	27.7192	3	CaM0906(BB) TS24(BB) ICCM0178(BB)
	2011	NDL	RF	3.61493	33.9812	3	50.77	55	38.2667	33.797	3	CaM0906(BB) CaM1117(AA) cp490100(BB)
	2011	NDL	RF	3.61493	33.6788	3	50.77	60	38.4332	31.0572	3	CaM0906(BB) cpPb-677529(AA) cpPb-490100(BB)
	2011	NDL	RF	3.61493	32.7434	10	45.128	52	38.1894	28.889	3	STMS15(BB) NCPGR229(BB) cp490100(BB)
	2011	NDL	RF	3.61493	33.1231	4	49.8	51	38.1188	34.4466	3	CaM0805(BB) cpPb-677529(AA) TR13(BB)
	2011	PAT	IR	4.69441	46.9441	10	38.917	62	50.1737	38.3775	3	TS24(AA) NCPGR229(AA) CaM2102(BB)
	2011	PAT	IR	4.69441	44.6278	9	40.6011	70	50.1407	34.8725	3	TAA170(AA) cpPb-676868(BB) CaM2102(BB)
	2011	PAT	RF	3.27681	32.7681	12	38.6567	67	32.077	27.9885	3	NCPGR229(BB) CaM2102(BB) cpPb-490100(BB)
	2011	PAT	RF	3.27681	31.0186	8	39.9812	54	31.8163	31.8494	3	cpPb-490100(BB) NCPGR117(AA) TR19(AA)
	2011	SEH	IR	5.1566	51.566	15	45.772	44	38.7714	45.6455	3	CaM1530(AA) TS24(AA) NCPGR229(BB)
Plant height (PHT, cm)	2011	HIR	IR	4.51175	41.8282	5	30.49	19	28.8005	1.61297	3	TA127(AA) CaM0111(BB) TA146(AA)
	2010	NDL	IR	4.10701	39.2913	14	47.7294	42	45.0328	8.4576	3	NCPGR130(BB) ICCM0123a(BB) TR19(AA)
Plant width (PWD, cm)	2007	PAT	RF	9.62918	88.2592	4	22.6	33	16.2424	13.4645	3	TA127(BB) CaM1687(BB) TA59(BB)
	2007	PAT	RF	9.62918	96.2918	4	22.6	29	16.4	16.0655	3	TA127(BB) CaM2131(BB) TA59(BB)
	2007	PAT	RF	9.62918	88.0847	4	22.85	32	16.25	14.9765	3	TA127(BB) TA59(BB) NCPGR136(BB)
Plant width (PWD, cm)	2006	PAT	RF	9.58703	95.8703	12	27.2333	39	25.3218	0.492309	3	TA25(BB) TR19(AA) CaM0293(AA)
	2006	PAT	RF	9.58703	90.3071	3	19.5333	64	26.6086	8.16504	3	TR19(AA) CaM0293(BB) ICCeM40(AA)
Primary branches (PBS)	2005	PAT	RF	5.2991	52.991	6	5.11667	76	2.83684	32.5322	3	CaM0800(AA) NCPGR206(AA) TR13(BB)
Secondary branches (SBS)	2006	PAT	RF	6.17178	61.7178	2	7.45	54	3.36389	44.411	3	TA117(BB) TA114(AA) TAA169(AA)
	2007	PAT	RF	8.96676	100.874	8	6.675	32	4.475	36.9779	3	TA127(AA) TA25(AA) TA117(AA)
	2007	PAT	RF	8.96676	104.862	8	6.675	33	4.48485	36.9298	3	TA127(AA) TA25(AA) TAA58(AA)
Phenological traits
Days to 50% flowering (DF)	2011	NDL	RF	4.61581	46.1581	3	77.3333	23	59.4565	61.2332	3	TA127(BB) CaM0111(BB) TA103II(BB)
	2011	SEH	IR	4.93	48.2948	2	43	61	73.1557	42.1867	3	NCPGR138(AA) ICCeM15(AA) ICCM0123a(AA)
	2011	SEH	IR	4.93	49.3	2	43	45	73.2111	49.8111	3	NCPGR138(AA) ICCM0123a(AA) H3F08(BB)
	2011	SEH	RF	3.71224	34.1167	17	61.4376	137	71.9263	16.6344	3	NCPGR146(AA) CaM0317(BB) TA11(AA)
	2011	SEH	RF	3.71224	34.8325	16	59.9956	126	71.4113	18.778	3	cpPb-679660(AA) CaM0169(AA) NCPGR136(BB)
	2011	SEH	RF	3.71224	35.0351	16	59.9956	127	71.3998	18.7649	3	cpPb-676765(AA) CaM0169(AA) NCPGR136(BB)
	2011	SEH	RF	3.71224	37.1224	18	60.4683	156	71.2337	16.794	3	CaM0169(AA) CaM0658(BB) NCPGR136(BB)
Days to maturity (DM)	2010	PAT	RF	6.59106	65.9106	3	77.5	180	97.3541	25.8817	3	NCPGR81(AA) TR18(BB) NCPGR193(BB)
	2011	NDL	IR	3.17172	29.827	22	113.856	127	105.098	15.1201	3	TA118(BB) CaM0038(BB) TR43(AA)
	2011	NDL	IR	3.17172	30.1176	21	114.579	76	105.49	22.2536	3	NCPGR130(AA) TA11(BB) H3F08(AA)
	2011	NDL	IR	3.17172	29.4143	8	94.8837	76	106.512	20.6549	3	NCPGR200(AA) CaM1389(AA) CaM2102(BB)
	2011	NDL	IR	3.17172	31.7172	9	95.5456	68	106.658	23.6881	3	CaM1389(AA) CaM2102(BB) TR55(BB)
	2011	NDL	IR	3.17172	31.6775	5	93.5	44	107.655	36.7794	3	CaM1389(AA) CaM2102(BB) CaM0015(BB)
	2011	NDL	RF	3.20997	29.1815	5	109.5	14	99.9643	56.3437	3	TA127(AA) CaM0677(BB) H5A04(BB)
	2011	NDL	RF	3.20997	32.0997	8	91.1875	76	103.125	21.7205	3	NCPGR200(AA) CaM1389(AA) CaM2102(BB)
	2011	NDL	RF	3.20997	30.3768	9	92.0556	68	103.493	23.2242	3	CaM1389(AA) CaM2102(BB) TR55(BB)
	2011	NDL	RF	3.20997	29.5387	10	92.25	60	103.575	24.1363	3	CaM1389(AA) CaM2102(BB) TR43(BB)
	2011	PAT	IR	5.29124	49.307	1	83.99	65	106.998	41.7363	3	TA159(AA) CaM1687(AA) NCPGR233(AA)
	2011	PAT	IR	5.29124	53.6093	1	83.99	52	106.866	49.122	3	cpPb-677783(AA) H3F08(BB) TR19(BB)
	2011	PAT	IR	5.29124	52.8234	1	83.99	55	106.839	47.3463	3	H1H14(AA) H3F08(BB) TR19(BB)
	2011	PAT	IR	5.29124	54.4579	1	83.99	62	106.893	45.3237	3	CaM1193(AA) cp676868(AA) CaM1742(BB)
	2011	PAT	IR	5.29124	52.9124	1	83.99	56	106.926	47.0728	3	NCPGR223(AA) H3F08(BB) TR19(BB)
Yield and yield related traits
Pods/plant (POD)	2005	PAT	RF	5.25145	50.864	10	119.299	109	63.0975	27.7741	3	cpPb-677304(AA) TA14(AA) CISR105(BB)
	2005	PAT	RF	5.25145	50.5906	2	181.665	31	67.6226	59.3009	3	cpPb-677304(AA) STMS15(AA) H1L161(AA)
	2007	PAT	RF	7.94828	79.4828	2	86.9	39	38.0692	35.9703	3	TA127(AA) H6F09(AA) NCPGR229(BB)
	2007	PAT	RF	7.94828	72.1545	2	89.8	39	38.1359	35.0171	3	TA127(AA) TA89(BB) CaM1908(BB)
100-seed weight (100SDW, g)	2005	PAT	RF	8.71967	87.1967	3	19.5367	17	14.1876	45.7104	3	TA127(AA) H5A04(BB) CaM1907(AA)
	2006	PAT	RF	5.18967	51.8967	3	26.89	11	15.9991	78.0485	3	CaM2189(BB) TA203(BB) TR43II(BB)
	2006	PAT	RF	5.18967	49.1796	11	28.2627	95	18.1043	29.9588	3	NCPGR229(BB) TR31(AA) TR42(BB)
	2010	DUG	IR	4.53459	45.3459	2	31.125	11	19.9409	76.8069	3	CaM2189(BB) TA203(BB) TA28(AA)
	2010	DUG	IR	4.53459	42.8976	6	15.05	36	19.4069	18.1167	3	TA127(AA) CaM2174(BB) TA206(AA)
	2010	DUG	IR	4.53459	40.962	12	28.67	67	21.2224	29.9452	3	H1H13(AA) TR13(BB) TA103II(BB)
	2010	DUG	IR	4.53459	44.1415	12	28.67	65	20.9985	33.2186	3	ICCM0068(AA) TR13(BB) TA103II(BB)
	2010	DUG	IR	4.53459	41.3379	12	28.67	67	21.241	30.0457	3	H1B17(AA) TR13(BB) TA103II(BB)
	2010	DUG	IR	4.53459	41.0513	12	28.67	70	21.14	29.7833	3	CaM2074(AA) TR13(BB) TA103II(BB)
	2010	DUG	RF	4.86604	45.4828	5	15.41	21	17.819	11.2321	3	TA127(AA) CaM2174(BB) H1P092(AA)
	2010	DUG	RF	4.86604	43.839	8	21.4063	31	17.4387	32.0101	3	TA127(BB) TA28(BB) CaM1907(BB)
	2010	NDL	IR	6.94539	69.0478	4	14.3425	40	19.0648	22.3729	3	TA127(AA) CaM0800(BB) ICCeM15(BB)
	2010	NDL	IR	6.94539	69.4539	5	21.566	31	17.809	20.8754	3	TA127(AA) CaM0677(BB) CaM0169(BB)
	2010	NDL	IR	6.94539	69.4539	5	21.566	31	17.809	20.8754	3	TA127(AA) CaM0677(BB) CaM0043(BB)
	2010	NDL	IR	6.94539	64.2633	6	15.3583	36	19.0875	19.5699	3	TA127(AA) CaM1431(AA) ICCeM15(BB)
	2010	NDL	IR	6.94539	63.542	6	15.65	36	19.1372	18.2986	3	TA127(AA) ICCeM15(BB) CaM2174(BB)
	2010	NDL	IR	6.94539	65.669	7	15.7529	36	19.095	17.8853	3	TA127(AA) ICCM0178(BB) TA206(AA)
	2010	NDL	IR	6.94539	63.6864	6	15.5717	38	19.0903	17.0376	3	TA127(AA) CaM2095(BB) TA206(AA)
	2010	NDL	IR	6.94539	67.1264	6	15.5717	36	19.1197	19.5329	3	TA127(AA) CaM2174(BB) TA206(AA)
	2010	NDL	RF	8.05115	76.5883	3	14.7133	33	18.2591	12.2915	3	TA127(AA) TA25(BB) TA11s(AA)
	2010	NDL	RF	8.05115	75.7982	5	15.394	32	18.3994	13.4053	3	TA127(AA) TA14(BB) TA11s(AA)
	2010	NDL	RF	8.05115	72.8341	5	22.176	38	17.8468	23.6078	3	TA127(AA) NCPGR206(BB) CaM0658(AA)
	2010	NDL	RF	8.05115	80.5115	5	21.292	31	17.5006	23.0803	3	TA127(AA) CaM0677(BB) CaM0169(BB)
	2010	NDL	RF	8.05115	80.5115	5	21.292	31	17.5006	23.0803	3	TA127(AA) CaM0677(BB) CaM0043(BB)
	2010	NDL	RF	8.05115	72.51	7	21.8486	35	17.6557	27.9756	3	TA127(AA) CaM1431(BB) CaM0658(AA)
	2010	NDL	RF	8.05115	74.1934	4	15.22	34	18.3712	11.5679	3	TA127(AA) ICCeM15(BB) TA11s(AA)
	2010	NDL	RF	8.05115	73.4705	4	21.4575	22	16.8441	30.8938	3	TA127(AA) H1P092(BB) ICCeM40(BB)
	2010	NDL	RF	8.05115	75.4892	9	19.8878	29	17.4797	13.4583	3	TA127(BB) TA11s(BB) TA206(BB)
	2011	DUG	IR	4.08897	37.4417	5	19.62	9	15.8778	31.1916	3	TA127(AA) H5A04(BB) CaM0293(AA)
	2011	DUG	IR	4.08897	40.8897	5	20.18	10	15.87	38.6804	3	TA127(AA) H5A04(BB) CaM1742(AA)
	2011	DUG	IR	4.08897	40.439	1	31.7	8	18.3625	80.5561	3	CaM0906(BB) STMS15(BB) CaM1376(BB)
	2011	DUG	IR	4.08897	38.2904	16	27.4594	126	20.0012	20.1172	3	TA80(AA) CaM0677(AA) NCPGR229(BB)
	2011	DUG	IR	4.08897	37.3243	10	29.035	81	20.108	27.2239	3	TA80(AA) CaM1024(BB) TR42(BB)
	2011	DUG	IR	4.08897	39.4089	12	28.5125	67	19.8045	31.4008	3	NCPGR229(BB) CaM2102(BB) cpPb-490100(BB)
	2011	DUG	IR	4.08897	39.4253	9	29.8222	62	20.2823	32.5813	3	NCPGR229(BB) TR13(BB) cpPb-490100(BB)
	2011	DUG	IR	4.08897	37.8574	8	30.175	63	20.2246	32.1524	3	NCPGR229(BB) cpPb-490100(BB) TR42(BB)
	2011	DUG	RF	4.41268	44.1268	3	34.1667	38	20.6645	50.3289	3	CaM1855(BB) CaM1402(AA) TA89(AA)
	2011	DUG	RF	4.41268	42.7765	5	34.44	124	21.671	21.5993	3	TA80(AA) cpPb-677529(AA) cpPb-490100(BB)
	2011	DUG	RF	4.41268	42.3984	4	32.925	40	20.7412	47.0999	3	CaM1402(AA) NCPGR142(AA) cpPb-676868(AA)
	2011	HIR	IR	4.66668	46.6668	2	32.985	11	19.0327	77.1129	3	CaM2189(BB) TA203(BB) TA28(AA)
	2011	HIR	IR	4.66668	43.791	6	31.5517	49	20.8461	38.3476	3	NCPGR130(BB) TR13(BB) CaM1742(BB)
	2011	HIR	IR	4.66668	45.2688	3	31.73	42	19.8512	48.9468	3	CaM0906(BB) CISR42(AA) H3F08(BB)
	2011	HIR	IR	4.66668	43.6054	3	31.73	37	19.9408	50.6748	3	CaM0906(BB) TA14(AA) H3F08(BB)
	2011	HIR	IR	4.66668	42.9341	12	28.2425	67	20.0152	32.5633	3	H1H13(AA) TR13(BB) TA103II(BB)
	2011	HIR	IR	4.66668	42.0254	12	28.2425	65	20.1235	32.1114	3	ICCM0068(AA) TR13(BB) TA103II(BB)
	2011	HIR	IR	4.66668	42.674	12	28.2425	67	20.1442	31.9174	3	H1B17(AA) TR13(BB) TA103II(BB)
	2011	HIR	IR	4.66668	43.8054	12	28.2425	70	20.048	32.2209	3	CaM2074(AA) TR13(BB) TA103II(BB)
	2011	HIR	IR	4.66668	45.6178	11	28.7273	67	20.0024	34.4658	3	TA146(AA) TR13(BB) TA103II(BB)
	2011	HIR	RF	4.6973	46.973	1	33.5	28	16.8518	52.5493	3	TA127(AA) TA78(BB) TA122(BB)
	2011	NDL	IR	5.05508	50.5508	6	21.2083	30	17.6363	16.4579	3	TA127(AA) NCPGR223(AA) CaM0906(AA)
	2011	PAT	IR	5.2829	63.3225	4	19.1925	33	14.9158	18.5439	3	TA127(AA) TAA170(BB) H1H011(AA)
	2011	PAT	RF	5.01178	50.0718	2	25.78	43	16.0614	30.4745	3	TA127(AA) NCPGR146(BB) ICCeM33(AA)
	2011	PAT	RF	5.01178	46.1247	2	22.38	38	15.7316	17.0343	3	TA127(AA) CaM1767(AA) NCPGR193(AA)
	2011	PAT	RF	5.01178	46.2368	10	27.004	46	19.0143	37.5867	3	NCPGR229(BB) TR13(BB) TA113(BB)
	2011	SEH	IR	4.38136	43.8136	3	21.9033	11	14.8955	71.837	3	CaM2189(BB) TA203(BB) STMS25(AA)
	2010	DUG	RF	4.86604	43.9715	6	18.65	21	16.9048	3.57932	3	TA127(BB) H2J09(BB) H1P092(BB)
	2011	PAT	RF	5.01178	49.8224	6	18.3117	35	15.524	7.49459	3	TA127(AA) TA25(AA) CaM0658(AA)
	2010	NDL	IR	6.94539	67.2942	3	15.1533	33	18.4679	8.9711	3	TA127(AA) TA25(BB) TA11s(AA)
	2010	DUG	RF	4.86604	48.6604	5	15.41	22	17.7205	9.71702	3	TA127(AA) CaM1193(AA) H1P092(AA)
Biomass (BM, g)	2010	DUG	IR	3.71908	34.9493	6	449.468	38	236.066	38.7518	3	TA127(BB) H2J09(BB) STMS10(AA)
	2010	DUG	IR	3.71908	34.4869	6	449.468	33	239.106	42.9416	3	TA127(BB) TA11s(BB) STMS10(AA)
	2010	DUG	IR	3.71908	35.3067	5	454.962	36	233.069	39.2983	3	TA127(BB) CaM0038(BB) STMS10(AA)
	2010	DUG	IR	3.71908	37.1908	13	451.37	56	261.993	33.7545	3	NCPGR118(BB) CaM0111(BB) CaM0861(AA)
	2010	DUG	IR	3.71908	36.4227	20	431.875	39	262.072	34.7381	3	STMS15(BB) CaM0861(AA) H1P092(AA)
	2010	DUG	RF	4.12678	37.8474	4	683.5	99	351.096	22.9813	3	CaM2189(AA) H6F09(BB) H3A052(AA)
	2010	DUG	RF	4.12678	38.9977	3	703.333	55	346.182	36.3939	3	H6F09(BB) CaM1790(AA) TAA104(BB)
	2010	DUG	RF	4.12678	38.1378	4	683.5	98	347.735	23.9642	3	H6F09(BB) H3A052(AA) TA11(BB)
	2010	DUG	RF	4.12678	39.9056	4	683.5	93	345.828	26.1286	3	H6F09(BB) H3A052(AA) NCPGR145(BB)
	2010	DUG	RF	4.12678	39.6066	4	683.5	83	339.65	29.0106	3	H6F09(BB) H3A052(AA) CaM0169(BB)
	2010	DUG	RF	4.12678	41.2678	4	683.5	57	348.386	35.7881	3	H6F09(BB) H3A052(AA) TAA104(BB)
	2010	DUG	RF	4.12678	38.8932	4	683.5	59	348.347	33.6839	3	H6F09(BB) CaM1431(AA) NCPGR233(BB)
	2010	DUG	RF	4.12678	38.2335	4	683.5	49	358.786	34.6293	3	H6F09(BB) CaM1431(AA) NCPGR105(BB)
	2010	DUG	RF	4.12678	41.848	4	683.5	58	353.293	34.7166	3	H6F09(BB) CaM1431(AA) TAA104(BB)
	2010	DUG	RF	4.12678	40.4686	4	683.5	53	350.311	36.38	3	H6F09(BB) H5A04(AA) TAA104(BB)
	2010	DUG	RF	4.12678	38.6143	4	683.5	99	348.545	23.8765	3	H6F09(BB) ICCeM75(AA) TA11(BB)
	2010	DUG	RF	4.12678	40.3105	4	683.5	94	346.755	25.9748	3	H6F09(BB) ICCeM75(AA) NCPGR145(BB)
	2010	DUG	RF	4.12678	38.4094	4	683.5	59	347.72	33.5102	3	H6F09(BB) ICCeM75(AA) NCPGR233(BB)
	2010	DUG	RF	4.12678	38.5376	4	683.5	93	351.559	24.3039	3	H6F09(BB) ICCeM75(AA) TA11s(BB)
	2010	DUG	RF	4.12678	38.2528	4	683.5	99	348.823	23.6417	3	H6F09(BB) ICCeM75(AA) NCPGR81(BB)
	2010	DUG	RF	4.12678	41.2404	4	683.5	58	352.655	34.5104	3	H6F09(BB) ICCeM75(AA) TAA104(BB)
	2010	NDL	IR	2.65855	42.9182	1	124.17	7	94.4786	63.5199	3	CaM2189(BB) TA25(BB) TA203(AA)
	2010	PAT	IR	3.40891	34.0891	8	1352.79	31	2061.37	45.077	3	CaM1376(BB) GA20(AA) TR42(BB)
	2010	PAT	RF	3.4983	34.983	20	718.065	127	1081.84	17.9537	3	CaM2093(AA) CaM1117(AA) TA59(BB)
	2011	DUG	IR	4.23439	42.3439	16	172.112	85	105.921	25.7651	3	TA44(AA) H6F09(BB) TA103II(AA)
	2011	DUG	IR	4.23439	39.3781	5	219.51	103	112.434	22.1657	3	H1L161(BB) TR55(BB) TR43(AA)
	2011	HIR	IR	3.66284	36.6284	7	83.3614	11	123.116	55.8979	3	TA203(BB) CaM0744(BB) CaM1376(BB)
	2011	HIR	IR	3.66284	36.9983	8	80.0062	23	128.084	51.3724	3	TA203(BB) ICCM0249(AA) cpPb-676868(AA)
	2011	HIR	IR	3.66284	36.1306	8	80.0062	23	127.907	50.6499	3	TA203(BB) ICCM0249(AA) TA146(AA)
	2011	HIR	IR	3.66284	33.75	6	75.6517	23	124.408	49.3531	3	TA203(BB) ICCM0249(AA) CaM1024(BB)
	2011	NDL	IR	3.75666	37.5666	1	138.29	11	112.961	27.8721	3	TA127(AA) CaM1943(BB) CaM1024(BB)
	2011	NDL	IR	3.75666	34.5923	14	163.404	179	128.097	14.4124	3	NCPGR223(AA) ICCM0178(AA) TA103II(BB)
	2011	NDL	IR	3.75666	34.4791	23	110.284	104	135.888	20.166	3	ICCeM33(BB) NCPGR123(BB) CaM1806(BB)
	2011	NDL	IR	3.75666	35.2768	15	156.966	79	125.274	26.1419	3	CaM2093(AA) CaM1376(AA) TA103II(BB)
	2011	NDL	RF	3.08378	30.8378	7	120.094	26	100.405	40.177	3	cpPb-677783(AA) CaM1687(BB) H2J09(BB)
	2011	NDL	RF	3.08378	29.7312	6	126.287	38	101.673	34.0969	3	TA25(AA) CaM1687(BB) ICCM0123a(BB)
	2011	NDL	RF	3.08378	29.0796	9	129.982	182	106.271	11.5405	3	CaM0744(AA) CaM1753(BB) NCPGR136(BB)
	2011	PAT	IR	3.41381	31.4027	12	606.221	43	506.357	31.4618	3	NCPGR223(AA) STMS15(BB) NCPGR117(AA)
	2011	PAT	IR	3.41381	31.6122	7	626.67	33	506.821	39.6068	3	NCPGR138(AA) STMS15(BB) TR18(BB)
	2011	PAT	IR	3.41381	34.1381	7	637.16	22	512.06	45.1682	3	STMS15(BB) CaM0805(BB) TR19(AA)
	2011	PAT	IR	3.41381	32.8835	10	614.265	25	505.687	40.9227	3	STMS15(BB) NCPGR117(AA) TR19(AA)
	2011	PAT	IR	3.41381	32.2146	15	596.71	38	501.284	33.0685	3	STMS15(BB) NCPGR117(AA) CaM0043(AA)
	2011	PAT	IR	3.41381	31.8256	15	596.71	38	503.522	32.0068	3	STMS15(BB) NCPGR117(AA) TA59(AA)
	2011	PAT	RF	2.95997	29.5997	7	355.084	115	276.544	18.0508	3	TA80(AA) CaM1258(BB) TAA169(AA)
Harvest index (HI, %)	2005	PAT	RF	3.09355	41.8993	1	28.29	14	40.9279	25.9155	3	CaM0906(BB) STMS15(AA) CaM1372(AA)
	2006	PAT	RF	8.04222	80.4222	8	9.65625	93	41.6202	43.6955	3	CaM1193(BB) CaM1943(BB) CaM1257(BB)
	2006	PAT	RF	8.04222	74.6996	13	13.9062	70	42.1963	46.3854	3	CaM1193(BB) CaM1402(BB) CaM1257(BB)
	2006	PAT	RF	8.04222	72.9857	15	16.714	105	42.3679	37.1445	3	CaM1193(BB) H3A052(BB) CaM1257(BB)
	2006	PAT	RF	8.04222	80.3937	9	13.4933	97	42.2046	42.2188	3	CaM1943(BB) CaM1257(BB) TA89(AA)
	2011	DUG	IR	3.9281	39.281	8	0.62875	82	0.325366	28.8244	3	TA25(AA) NCPGR123(AA) ICCM0123a(BB)
	2011	DUG	IR	3.9281	38.0029	4	0.5775	24	0.289167	53.3227	3	TA114(BB) H1L161(AA) CaM0015(AA)
	2011	DUG	IR	3.9281	39.4923	5	0.544	32	0.287813	44.7214	3	TA114(BB) NCPGR107(AA) CaM0015(AA)
	2011	DUG	IR	3.9281	36.4568	8	0.5475	66	0.303182	27.3966	3	H1F24(BB) GA20(BB) TR42(AA)
	2011	HIR	IR	4.21199	41.5096	2	0.795	11	0.436364	74.8293	3	H1D24(AA) TA203(BB) NCPGR123(BB)
	2011	HIR	IR	4.21199	39.6726	3	0.733333	18	0.427222	64.2018	3	TA203(BB) TA78(AA) CaM1943(BB)
	2011	HIR	IR	4.21199	39.3558	6	0.695	25	0.4324	54.3811	3	TA203(BB) CaM2094(AA) TR35(BB)
	2011	HIR	IR	4.21199	38.7351	4	0.7275	25	0.4372	55.8299	3	TA203(BB) CaM2094(AA) NCPGR200(BB)
	2011	HIR	IR	4.21199	39.6891	2	0.55	6	0.4	78.1908	3	TA203(BB) STMS15(BB) TS24(BB)
	2011	HIR	IR	4.21199	38.9171	4	0.555	11	0.395455	66.1702	3	TA203(BB) STMS15(BB) GA16(BB)
	2011	HIR	IR	4.21199	39.6891	2	0.55	6	0.4	78.1908	3	TA203(BB) CaM0677(BB) TS24(BB)
	2011	HIR	IR	4.21199	42.1199	1	0.88	8	0.43375	81.5871	3	TA203(BB) NCPGR200(BB) TS24(AA)
	2011	NDL	IR	3.38454	33.8454	2	0.63	9	0.4	68.3882	3	TA25(AA) TA203(BB) H1L161(BB)
	2011	NDL	IR	3.38454	32.9733	7	0.547143	11	0.390909	57.0696	3	TA203(BB) CaM2093(AA) ICCeM58(AA)
	2011	PAT	IR	3.12405	31.2405	9	0.33	39	0.426923	37.7864	3	CaM0111(BB) CaM1530(AA) TA103II(BB)
	2011	PAT	IR	3.12405	30.7449	3	0.246667	30	0.417	46.2516	3	CaM1389(AA) TA146(AA) TR19(BB)
	2011	PAT	IR	3.12405	29.5613	24	0.341667	109	0.412477	16.1956	3	ICCM0249(AA) cpPb-677529(AA) GA20(AA)
	2011	PAT	RF	3.79388	37.9388	24	0.289583	122	0.399426	19.4597	3	CaM2094(BB) NCPGR247(AA) CaM1908(AA)
	2011	PAT	RF	3.79388	35.9823	24	0.289583	114	0.399649	19.5599	3	H1P17(BB) NCPGR247(AA) CaM1908(AA)
	2011	SEH	IR	3.5168	35.168	2	0.14	15	0.304	41.099	3	TA203(BB) NCPGR200(BB) H3F08(AA)
	2011	SEH	IR	3.5168	32.1848	2	0.14	12	0.315	50.641	3	TA203(BB) NCPGR123(BB) H3F08(AA)
	2011	SEH	IR	3.5168	35.168	2	0.14	15	0.304	41.099	3	TA203(BB) H3F08(AA) TA113(AA)
	2011	SEH	IR	3.5168	32.8943	2	0.14	15	0.300667	36.9629	3	TA203(BB) H3F08(AA) TA103II(AA)
	2011	SEH	IR	3.5168	34.2258	2	0.405	19	0.272632	25.0415	3	TA203(BB) NCPGR117(AA) NCPGR193(BB)
	2011	SEH	RF	4.04451	39.2458	6	0.483333	36	0.3325	35.8407	3	TA127(BB) TA44(BB) TAA169(AA)
	2011	SEH	RF	4.04451	41.019	1	0.15	13	0.253846	19.4787	3	TA203(BB) H1L161(BB) STMS10(BB)
	2011	SEH	RF	4.04451	40.4451	2	0.425	9	0.235556	71.2392	3	TA203(BB) CaM0924(BB) CaM2102(BB)
	2010	DUG	IR	4.19265	41.9265	22	0.446818	63	0.369841	26.3714	3	NCPGR138(BB) NCPGR123(AA) GA20(AA)
	2010	DUG	RF	5.09195	46.3187	1	0.66	31	0.365484	53.3286	3	CaM2189(AA) TA127(BB) CaM1943(BB)
	2010	DUG	RF	5.09195	50.9195	1	0.66	34	0.362059	54.8354	3	CaM2189(AA) TA127(BB) H4G11(AA)
	2010	DUG	RF	5.09195	48.9166	1	0.66	34	0.362647	53.5764	3	CaM2063(AA) TA127(BB) TAA170(BB)
	2010	NDL	IR	6.79715	62.476	1	0.96	108	0.4925	35.5982	3	TA117(BB) CaM1372(AA) ICCM0123a(BB)
	2010	NDL	IR	6.79715	63.6377	1	0.96	103	0.493204	37.0631	3	CaM2102(BB) TR43II(BB) TR43(AA)
	2010	NDL	IR	6.79715	63.1109	1	0.96	159	0.492013	27.6275	3	NCPGR193(BB) CaM0293(AA) CaM1907(BB)
	2010	NDL	RF	6.66473	60.849	4	0.5775	26	0.449231	65.0101	3	TA203(BB) TA117(AA) TA28(AA)
	2010	NDL	RF	6.66473	66.6473	4	0.5525	12	0.434167	79.1635	3	TA203(BB) TA22(BB) H3F08(BB)
Yield (YLD, g)	2010	DUG	IR	5.23758	48.715	2	263	38	100.842	52.1337	3	TA127(BB) NCPGR223(AA) ICCeM35(AA)
	2010	DUG	IR	5.23758	47.6527	2	263	37	101.838	52.6006	3	TA127(BB) NCPGR223(AA) TA44(AA)
	2010	DUG	IR	5.23758	48.715	2	263	38	100.842	52.1337	3	TA127(BB) NCPGR223(AA) ICCeM50(AA)
	2010	DUG	IR	5.23758	49.5429	2	263	33	100.621	56.3754	3	TA127(BB) NCPGR223(AA) H4H02(AA)
	2010	DUG	IR	5.23758	48.4182	2	263	34	98.2059	54.2594	3	TA127(BB) NCPGR223(AA) CaM2074(AA)
	2010	DUG	IR	5.23758	52.3758	2	263	20	110.9	69.1219	3	TA127(BB) H5A04(BB) CaM2093(AA)
	2010	DUG	RF	4.51594	43.82	3	251.333	19	97.4474	65.5222	3	TA203(AA) STMS25(AA) H2J09(BB)
	2010	DUG	RF	4.51594	47.3192	3	251.333	18	99.8611	68.213	3	TA203(AA) TA78(AA) H2J09(BB)
	2010	DUG	RF	4.51594	46.68	3	251.333	18	96.1667	68.0227	3	TA203(AA) TA78(AA) CaM0744(BB)
	2010	DUG	RF	4.51594	44.7608	3	251.333	17	100.912	67.8623	3	TA203(AA) H2J09(BB) TA206(AA)
	2010	DUG	RF	4.51594	45.1594	3	251.333	17	95.0588	68.3283	3	TA203(AA) CaM0744(BB) TA206(AA)
	2010	NDL	IR	4.55642	45.5642	7	76.0429	94	53.6123	29.8733	3	H1D24(AA) ICCeM17(BB) H1L161(BB)
	2010	NDL	IR	5.04205	45.4341	5	68.848	85	47.0339	31.6436	3	CaM1193(AA) TR7(BB) TAA170(BB)
	2010	NDL	IR	5.04205	50.4205	5	68.3	51	47.06	44.3725	3	CaM1193(AA) CaM1806(BB) TAA170(BB)
	2010	PAT	IR	3.73623	34.7519	9	471.339	117	836.449	20.5082	3	CaM0800(AA) CISR42(AA) cpPb-676868(AA)
	2011	DUG	IR	6.19144	64.1611	1	87	4	30.6875	92.193	3	TA127(BB) GA16(AA) CaM1742(BB)
	2011	HIR	IR	3.34988	32.13	4	111.49	75	54.6344	27.4863	3	GA6(AA) TR19(AA) TA103II(AA)
	2011	HIR	IR	3.34988	33.4988	10	88.951	77	55.3486	25.3691	3	CaM0906(BB) NCPGR123(BB) H1P092(BB)
	2011	HIR	IR	3.34988	30.9125	7	98.7171	59	57.0927	27.4007	3	CaM1753(AA) TR19(AA) NCPGR90(AA)
	2011	HIR	IR	3.34988	32.6764	4	113.833	62	57.0131	29.9276	3	NCPGR193(BB) TR19(AA) NCPGR90(AA)
	2011	HIR	IR	3.34988	30.7859	7	98.5457	48	56.5662	31.1342	3	TR19(AA) CaM0293(BB) NCPGR90(AA)
	2011	HIR	IR	3.34988	30.7947	7	98.5457	63	56.3219	27.1046	3	TR19(AA) H1H011(BB) NCPGR90(AA)
	2011	HIR	RF	3.56422	36.7613	1	23.62	13	10.9362	69.5563	3	TA203(BB) NCPGR123(AA) H3F08(BB)
	2011	HIR	RF	3.56422	35.6422	3	24.24	27	10.5189	51.6668	3	GA6(AA) CaM1376(BB) TR19(AA)
	2011	HIR	RF	3.56422	33.4631	13	19.6023	93	11.4409	22.6001	3	TA11s(BB) CaM1376(BB) H1P092(AA)
	2011	NDL	RF	5.31114	49.1938	3	65.11	19	43.1768	65.6172	3	TA203(BB) TA80(BB) H2J09(AA)
	2011	NDL	RF	5.31114	49.1938	3	65.11	19	43.1768	65.6172	3	TA203(BB) CaM1402(BB) H2J09(AA)
	2011	NDL	RF	5.31114	48.9422	3	65.11	17	42.8235	67.8716	3	TA203(BB) H2J09(AA) NCPGR136(BB)
	2011	PAT	IR	3.30929	33.0929	6	263.57	32	194.169	44.8818	3	TA127(AA) CaM0800(AA) TA59(AA)
	2011	PAT	IR	3.30929	30.7819	2	145.505	10	193.112	46.3363	3	TA203(BB) H1L161(AA) CaM2174(BB)
	2005	PAT	RF	3.29543	30.9976	15	906.073	40	1168.86	25.7365	3	TA25(BB) CaM0906(BB) CaM0964(BB)
	2005	PAT	RF	3.29543	30.749	14	902.484	37	1164.11	26.1399	3	TA25(BB) CaM0906(BB) CaM1806(BB)
	2005	PAT	RF	3.29543	32.9543	14	891.441	42	1174.98	28.4441	3	TA25(BB) CaM0906(BB) NCPGR233(BB)
	2005	PAT	RF	3.29543	31.926	14	896.976	34	1193.38	32.4313	3	TA25(BB) CaM0906(BB) NCPGR105(BB)
Drought indices
Drought susceptibility indices (DSI)	2011	DUG	-	14.7855	147.855	1	-24.37	33	1.22909	80.9555	3	TA114(BB) H5A04(AA) CaM1389(BB)
	2011	PAT	-	5.99671	59.9671	2	1.57	12	0.9225	80.2544	3	TA203(BB) CaM2102(AA) GA20(AA)
	2011	SEH	-	7.24115	72.4115	2	-3.73	28	1.07571	70.0997	3	TA127(BB) TA28(BB) CaM0293(AA)
Drought tolerance indices (DTI)	2010	DUG	-	12.7607	124.354	2	4.74	38	0.832368	75.3587	3	TA127(BB) NCPGR223(AA) ICCeM35(AA)
	2010	DUG	-	12.7607	123.809	2	4.74	37	0.846216	75.7467	3	TA127(BB) NCPGR223(AA) TA44(AA)
	2010	DUG	-	12.7607	124.354	2	4.74	38	0.832368	75.3587	3	TA127(BB) NCPGR223(AA) ICCeM50(AA)
	2010	DUG	-	12.7607	115.06	2	4.74	33	0.850303	76.3367	3	TA127(BB) NCPGR223(AA) H4H02(AA)
	2010	DUG	-	12.7607	118.375	2	4.74	36	0.844444	75.3823	3	TA127(BB) NCPGR223(AA) TR18(BB)
	2010	DUG	-	12.7607	127.607	2	4.74	34	0.803235	77.7169	3	TA127(BB) NCPGR223(AA) CaM2074(AA)
	2010	DUG	-	12.7607	120.024	2	4.74	20	1.018	83.1241	3	TA127(BB) H5A04(BB) CaM2093(AA)
	2010	DUG	-	12.7607	116.954	1	5.11	9	0.796667	91.8388	3	TA127(BB) H5A04(BB) GA20(AA)
	2010	DUG	-	12.7607	118.833	1	5.11	17	0.805882	86.6498	3	TA127(BB) CaM0805(BB) GA20(AA)
	2010	NDL	-	6.57191	65.7191	5	1.768	85	0.877059	40.3717	3	CaM1193(AA) TR7(BB) TAA170(BB)
	2010	PAT	-	4.97292	49.7292	1	1.34	8	0.4375	81.7787	3	TA203(BB) CaM2093(AA) CaM2074(AA)
	2011	DUG	-	9.48026	94.8026	1	4.58	11	0.573636	88.5295	3	TA127(BB) H5A04(BB) CaM1389(BB)
	2011	HIR	-	4.45541	51.6826	1	0.27	7	0.127143	56.1762	3	CaM2189(BB) TA25(AA) TA203(AA)
	2011	PAT	-	3.58613	35.8613	3	1.12333	188	0.505	15.0478	3	STMS25(BB) CaM2131(AA) H1P17(BB)
	2011	PAT	-	3.58613	35.5173	18	0.323333	77	0.548182	25.9538	3	CaM0038(BB) TA89(AA) TA113(BB)
	2011	SEH	-	4.7378	53.1554	2	2.185	8	0.485	83.4255	3	TA127(AA) ICCM242a(AA) GA16(AA)
aPAT - Patancheru; DUG - Durgapura; HIR - Hiriyur; NDL - Nandyal; SEH - Sehore; bCC - Cylinder culture; IR - Irrigated; RF - Ranifed
